# Supplementary material for: Myelination and excitation-inhibition balance synergistically shape structure-function coupling across the human cortex
Source: Nat Commun. 2023 Sep 30;14:6115. doi: 10.1038/s41467-023-41686-9 (PMC10542365; doi:10.1038/s41467-023-41686-9)
Supplement: Supplementary file 4 — Source Data [file 41467_2023_41686_MOESM4_ESM.xlsx]

## Sheet: Figure 2
Figure 2A			Figure 2B			Figure 2C			Figure 2D
Resting-State Networks	Structure-Function Coupling		Cyto-Architectonic Classes	Structure-Function Coupling		Principal Functional Gradient	Structure-Function Coupling		BigBrain Gradient	Structure-Function Coupling
VIS	0.255003		FRO	0.255003		3.00984	0.255003		0.074254	0.255003
VIS	0.100893		PAR	0.100893		6.00553	0.100893		0.07955	0.100893
VIS	0.310353		PAR	0.310353		1.36546	0.310353		0.074254	0.310353
VIS	0.272595		PAR	0.272595		1.32652	0.272595		0.025642	0.272595
VIS	0.289328		PAR	0.289328		1.08703	0.289328		0.041587	0.289328
VIS	0.381405		PAR	0.381405		2.03415	0.381405		0.016864	0.381405
VIS	0.175822		PAR	0.175822		4.66233	0.175822		0.066565	0.175822
VIS	0.320056		PAR	0.320056		1.60794	0.320056		0.029008	0.320056
VIS	0.310259		PAR	0.310259		1.82374	0.310259		-0.010441	0.310259
VIS	0.301613		PAR	0.301613		0.918804	0.301613		-0.0008795	0.301613
VIS	0.323953		POL	0.323953		0.989204	0.323953		-0.0008795	0.323953
VIS	0.38066		PAR	0.38066		5.05476	0.38066		-0.020565	0.38066
VIS	0.275943		GRA	0.275943		1.63041	0.275943		0.035694	0.275943
VIS	0.398459		PAR	0.398459		2.25366	0.398459		-0.020565	0.398459
VIS	0.36963		GRA	0.36963		2.75093	0.36963		-0.033965	0.36963
VIS	0.333843		GRA	0.333843		1.79572	0.333843		0.00064133	0.333843
VIS	0.277341		PAR	0.277341		1.24884	0.277341		-0.0131	0.277341
VIS	0.360689		GRA	0.360689		1.46146	0.360689		-0.069238	0.360689
VIS	0.384858		PAR	0.384858		2.94674	0.384858		-0.020565	0.384858
VIS	0.261238		GRA	0.261238		5.12953	0.261238		0.039922	0.261238
VIS	0.341591		GRA	0.341591		1.32081	0.341591		-0.07519	0.341591
VIS	0.353591		GRA	0.353591		1.86152	0.353591		-0.030583	0.353591
VIS	0.289515		PAR	0.289515		1.27204	0.289515		-0.0083542	0.289515
VIS	0.295509		PAR	0.295509		0.874972	0.295509		-0.038763	0.295509
VIS	0.30274		PAR	0.30274		0.896378	0.30274		-0.079471	0.30274
VIS	0.284882		PAR	0.284882		1.66601	0.284882		-0.058631	0.284882
VIS	0.331964		PAR	0.331964		1.12311	0.331964		-0.038458	0.331964
VIS	0.272013		PAR	0.272013		3.14897	0.272013		0.0042776	0.272013
VIS	0.349584		PAR	0.349584		0.755652	0.349584		-0.064465	0.349584
VIS	0.304686		FRO	0.304686		1.08256	0.304686		-0.049336	0.304686
VIS	0.25846		FRO	0.25846		1.41785	0.25846		-0.064465	0.25846
MOT	0.236368		PAR	0.236368		2.07286	0.236368		-0.019726	0.236368
MOT	0.254504		PAR	0.254504		1.8517	0.254504		-0.013814	0.254504
MOT	0.26078		FRO	0.26078		1.34344	0.26078		-0.027563	0.26078
MOT	0.256775		FRO	0.256775		1.18629	0.256775		-0.011112	0.256775
MOT	0.252825		PAR	0.252825		0.931908	0.252825		0.0010884	0.252825
MOT	0.282202		FRO	0.282202		1.9552	0.282202		0.011262	0.282202
MOT	0.300283		PAR	0.300283		1.42301	0.300283		-0.00016779	0.300283
MOT	0.303733		PAR	0.303733		0.756977	0.303733		-0.08448	0.303733
MOT	0.317092		AGR	0.317092		1.11699	0.317092		-0.088545	0.317092
MOT	0.243317		PAR	0.243317		0.727296	0.243317		-0.0084474	0.243317
MOT	0.33185		PAR	0.33185		1.53052	0.33185		-0.05973	0.33185
MOT	0.408155		AGR	0.408155		0.613824	0.408155		-0.088659	0.408155
MOT	0.433793		GRA	0.433793		0.38683	0.433793		-0.086712	0.433793
MOT	0.503335		FRO	0.503335		0.580873	0.503335		-0.087793	0.503335
MOT	0.353		FRO	0.353		0.954083	0.353		-0.06735	0.353
MOT	0.317341		AGR	0.317341		1.51534	0.317341		-0.089789	0.317341
MOT	0.422142		FRO	0.422142		0.528194	0.422142		-0.087271	0.422142
MOT	0.187623		AGR	0.187623		0.508466	0.187623		-0.025922	0.187623
MOT	0.20607		AGR	0.20607		0.710292	0.20607		-0.089639	0.20607
MOT	0.392887		GRA	0.392887		0.0463732	0.392887		-0.086712	0.392887
MOT	0.375646		FRO	0.375646		0.0554157	0.375646		-0.086712	0.375646
MOT	0.479905		FRO	0.479905		0.0578094	0.479905		-0.088066	0.479905
MOT	0.22486		FRO	0.22486		0.586717	0.22486		-0.09149	0.22486
MOT	0.253934		AGR	0.253934		0.157173	0.253934		-0.095239	0.253934
MOT	0.220312		AGR	0.220312		0.77003	0.220312		-0.0084647	0.220312
MOT	0.342044		AGR	0.342044		0.0908213	0.342044		-0.089789	0.342044
MOT	0.235602		FRO	0.235602		0.629386	0.235602		-0.064465	0.235602
MOT	0.370033		FRO	0.370033		0.140627	0.370033		-0.087202	0.370033
MOT	0.259782		FRO	0.259782		0.0944491	0.259782		-0.083399	0.259782
MOT	0.20943		AGR	0.20943		0.457381	0.20943		-0.079748	0.20943
MOT	0.270985		AGR	0.270985		0.3886	0.270985		-0.089789	0.270985
MOT	0.282388		GRA	0.282388		0.229905	0.282388		-0.077412	0.282388
MOT	0.280102		AGR	0.280102		0.184071	0.280102		-0.091349	0.280102
MOT	0.265682		AGR	0.265682		0.381802	0.265682		-0.050739	0.265682
MOT	0.275079		FRO	0.275079		0.407479	0.275079		-0.087259	0.275079
MOT	0.291709		FRO	0.291709		0.320597	0.291709		-0.081041	0.291709
MOT	0.336098		AGR	0.336098		0.149993	0.336098		-0.089789	0.336098
DOR	0.18003		FRO	0.18003		3.74824	0.18003		0.081753	0.18003
DOR	0.197808		FRO	0.197808		4.9238	0.197808		0.084502	0.197808
DOR	0.106562		PAR	0.106562		3.58656	0.106562		0.084747	0.106562
DOR	0.170633		PAR	0.170633		2.1434	0.170633		0.018395	0.170633
DOR	0.290358		FRO	0.290358		3.79915	0.290358		-0.049189	0.290358
DOR	0.307003		FRO	0.307003		3.69768	0.307003		0.0062272	0.307003
DOR	0.258017		FRO	0.258017		4.96327	0.258017		-0.062971	0.258017
DOR	0.410227		FRO	0.410227		1.99351	0.410227		-0.046881	0.410227
DOR	0.28599		FRO	0.28599		4.99182	0.28599		-0.05412	0.28599
DOR	0.203227		FRO	0.203227		4.64113	0.203227		-0.064465	0.203227
DOR	0.320179		FRO	0.320179		1.00519	0.320179		-0.051956	0.320179
DOR	0.182488		FRO	0.182488		1.00724	0.182488		-0.064465	0.182488
DOR	0.234841		FRO	0.234841		3.19475	0.234841		-0.062535	0.234841
DOR	0.144173		FRO	0.144173		1.23523	0.144173		-0.064465	0.144173
DOR	0.253503		FRO	0.253503		2.07324	0.253503		-0.02361	0.253503
DOR	0.246704		FRO	0.246704		1.32531	0.246704		-0.064465	0.246704
DOR	0.298362		FRO	0.298362		0.635875	0.298362		-0.049277	0.298362
DOR	0.114433		AGR	0.114433		3.23322	0.114433		-0.08563	0.114433
DOR	0.180159		AGR	0.180159		6.43333	0.180159		-0.049746	0.180159
DOR	0.198272		AGR	0.198272		3.2742	0.198272		-0.083139	0.198272
DOR	0.111601		AGR	0.111601		3.58304	0.111601		0.0017358	0.111601
DOR	0.205031		AGR	0.205031		4.08647	0.205031		-0.077059	0.205031
DOR	0.142754		AGR	0.142754		3.31491	0.142754		-0.087912	0.142754
VEN	0.250634		PAR	0.250634		2.07924	0.250634		0.0063158	0.250634
VEN	0.244959		PAR	0.244959		5.43304	0.244959		0.0063366	0.244959
VEN	0.304298		FRO	0.304298		2.58614	0.304298		-0.0030667	0.304298
VEN	0.256393		PAR	0.256393		5.39523	0.256393		0.0062272	0.256393
VEN	0.241904		FRO	0.241904		4.43692	0.241904		0.061261	0.241904
VEN	0.200651		PAR	0.200651		3.36047	0.200651		0.011178	0.200651
VEN	0.0282104		FRO	0.0282104		2.88319	0.0282104		0.0090645	0.0282104
VEN	0.189382		POL	0.189382		6.86661	0.189382		0.030301	0.189382
VEN	0.201301		FRO	0.201301		2.35617	0.201301		0.0097831	0.201301
VEN	0.107429		FRO	0.107429		4.32302	0.107429		-0.0090923	0.107429
VEN	0.195871		FRO	0.195871		2.65029	0.195871		-0.014692	0.195871
VEN	0.201351		FRO	0.201351		4.12061	0.201351		-0.029352	0.201351
VEN	0.225786		AGR	0.225786		1.72872	0.225786		-0.087322	0.225786
VEN	0.249132		FRO	0.249132		4.19032	0.249132		-0.047128	0.249132
VEN	0.15716		FRO	0.15716		4.43475	0.15716		0.008313	0.15716
VEN	0.108349		AGR	0.108349		3.81138	0.108349		0.050084	0.108349
VEN	0.163725		AGR	0.163725		1.57191	0.163725		0.045077	0.163725
VEN	0.177698		AGR	0.177698		2.85512	0.177698		0.0030205	0.177698
VEN	0.146338		AGR	0.146338		2.28594	0.146338		0.0039316	0.146338
VEN	0.172025		FRO	0.172025		2.9118	0.172025		-0.011913	0.172025
VEN	0.204657		FRO	0.204657		2.58642	0.204657		0.0059746	0.204657
VEN	0.210079		AGR	0.210079		1.45233	0.210079		0.0039316	0.210079
LIM	0.328344		POL	0.328344		8.87246	0.328344		0.056393	0.328344
LIM	0.154092		POL	0.154092		7.70657	0.154092		0.05052	0.154092
LIM	0.0929977		POL	0.0929977		9.19369	0.0929977		0.0719	0.0929977
LIM	0.228414		AGR	0.228414		9.80317	0.228414		0.055532	0.228414
LIM	0.185526		POL	0.185526		9.66102	0.185526		0.027532	0.185526
LIM	0.104671		FRO	0.104671		7.06758	0.104671		0.082709	0.104671
LIM	0.159334		FRO	0.159334		6.85047	0.159334		0.07014	0.159334
LIM	0.0875054		PAR	0.0875054		6.61458	0.0875054		0.082179	0.0875054
LIM	0.191558		FRO	0.191558		7.26902	0.191558		0.088719	0.191558
LIM	0.157207		FRO	0.157207		6.1403	0.157207		0.077898	0.157207
LIM	0.15873		FRO	0.15873		9.30648	0.15873		0.050514	0.15873
LIM	0.083263		FRO	0.083263		8.39655	0.083263		0.029688	0.083263
LIM	0.105968		PAR	0.105968		8.39051	0.105968		0.066288	0.105968
FP	0.239064		PAR	0.239064		9.00496	0.239064		0.0015279	0.239064
FP	0.268565		PAR	0.268565		6.18576	0.268565		0.0062272	0.268565
FP	0.316162		PAR	0.316162		9.88599	0.316162		0.0060972	0.316162
FP	0.258347		FRO	0.258347		9.47196	0.258347		-0.0097515	0.258347
FP	0.300119		FRO	0.300119		9.5391	0.300119		0.0027853	0.300119
FP	0.285787		FRO	0.285787		7.80785	0.285787		0.0062272	0.285787
FP	0.238206		FRO	0.238206		8.94143	0.238206		0.083834	0.238206
FP	0.0482361		POL	0.0482361		6.91458	0.0482361		0.041586	0.0482361
FP	0.227498		FRO	0.227498		10.2209	0.227498		-0.0083873	0.227498
FP	0.231122		FRO	0.231122		7.82334	0.231122		-0.0047203	0.231122
FP	0.261463		FRO	0.261463		7.11406	0.261463		0.008313	0.261463
FP	0.272602		PAR	0.272602		7.52562	0.272602		0.008313	0.272602
FP	0.209588		FRO	0.209588		7.15653	0.209588		0.008313	0.209588
FP	0.248727		FRO	0.248727		8.67691	0.248727		-0.014994	0.248727
FP	0.265664		AGR	0.265664		9.34771	0.265664		-0.065694	0.265664
FP	0.192548		FRO	0.192548		6.36868	0.192548		0.008313	0.192548
FP	0.196397		FRO	0.196397		6.31492	0.196397		0.022785	0.196397
FP	0.254681		FRO	0.254681		4.33711	0.254681		-0.024214	0.254681
FP	0.250673		FRO	0.250673		5.42986	0.250673		0.0059746	0.250673
FP	0.0315102		AGR	0.0315102		4.38005	0.0315102		0.040436	0.0315102
FP	0.118108		FRO	0.118108		6.41427	0.118108		0.039565	0.118108
FP	0.152031		FRO	0.152031		8.96484	0.152031		0.0039316	0.152031
DMN	0.260139		FRO	0.260139		10.5293	0.260139		0.079218	0.260139
DMN	0.252947		FRO	0.252947		11.0838	0.252947		0.080618	0.252947
DMN	0.232805		FRO	0.232805		8.84898	0.232805		0.086755	0.232805
DMN	0.240742		FRO	0.240742		10.7178	0.240742		0.054825	0.240742
DMN	0.237903		PAR	0.237903		4.17876	0.237903		0.011367	0.237903
DMN	0.275944		FRO	0.275944		11.1315	0.275944		0.076086	0.275944
DMN	0.298505		FRO	0.298505		8.23437	0.298505		0.038963	0.298505
DMN	0.328978		PAR	0.328978		3.69112	0.328978		0.011367	0.328978
DMN	0.329791		FRO	0.329791		4.10543	0.329791		0.032598	0.329791
DMN	0.349902		FRO	0.349902		6.88026	0.349902		0.060907	0.349902
DMN	0.274827		FRO	0.274827		3.40755	0.274827		0.036473	0.274827
DMN	0.319009		PAR	0.319009		7.63482	0.319009		0.0042776	0.319009
DMN	0.176364		PAR	0.176364		4.50871	0.176364		0.0042776	0.176364
DMN	0.280145		PAR	0.280145		11.288	0.280145		0.0042776	0.280145
DMN	0.325611		PAR	0.325611		9.83006	0.325611		0.0056297	0.325611
DMN	0.212869		PAR	0.212869		9.46894	0.212869		0.0042776	0.212869
DMN	0.28822		PAR	0.28822		10.2511	0.28822		0.0043498	0.28822
DMN	0.135581		POL	0.135581		9.72974	0.135581		0.051948	0.135581
DMN	0.109172		POL	0.109172		9.19481	0.109172		0.020187	0.109172
DMN	0.25457		POL	0.25457		11.2062	0.25457		0.083537	0.25457
DMN	0.223106		POL	0.223106		10.0337	0.223106		0.081228	0.223106
DMN	0.219441		POL	0.219441		9.74882	0.219441		-0.023591	0.219441
DMN	0.237748		FRO	0.237748		9.81642	0.237748		0.008313	0.237748
DMN	0.263875		FRO	0.263875		9.11585	0.263875		-0.018574	0.263875
DMN	0.347836		FRO	0.347836		10.3256	0.347836		0.011357	0.347836
DMN	0.316482		AGR	0.316482		9.67793	0.316482		0.06323	0.316482
DMN	0.266168		FRO	0.266168		8.41185	0.266168		-0.028511	0.266168
DMN	0.213811		FRO	0.213811		9.01602	0.213811		0.0056007	0.213811
DMN	0.21033		AGR	0.21033		6.11858	0.21033		0.035008	0.21033
DMN	0.273389		FRO	0.273389		10.2358	0.273389		0.0039316	0.273389
DMN	0.263722		FRO	0.263722		9.59341	0.263722		0.0045214	0.263722
DMN	0.239814		FRO	0.239814		8.82298	0.239814		0.0082178	0.239814
DMN	0.236097		FRO	0.236097		10.1885	0.236097		-0.005264	0.236097
DMN	0.169364		AGR	0.169364		9.51618	0.169364		-0.064139	0.169364
DMN	0.279296		FRO	0.279296		7.22351	0.279296		0.0039316	0.279296
DMN	0.20908		FRO	0.20908		10.1099	0.20908		0.0041453	0.20908
DMN	0.160897		AGR	0.160897		7.7694	0.160897		-0.071193	0.160897
DMN	0.174737		AGR	0.174737		9.65069	0.174737		-0.064139	0.174737
DMN	0.235684		AGR	0.235684		9.08523	0.235684		-0.012671	0.235684
DMN	0.245906		AGR	0.245906		7.71937	0.245906		0.0039316	0.245906
DMN	0.18964		AGR	0.18964		4.0923	0.18964		0.0039316	0.18964
DMN	0.265221		GRA	0.265221		8.65252	0.265221		0.0464	0.265221
DMN	0.213708		FRO	0.213708		7.85554	0.213708		0.0059746	0.213708
DMN	0.262759		FRO	0.262759		10.4025	0.262759		0.036912	0.262759
DMN	0.261663		GRA	0.261663		7.13773	0.261663		0.027204	0.261663
DMN	0.28084		FRO	0.28084		7.78358	0.28084		0.0059746	0.28084
DMN	0.262026		FRO	0.262026		10.9758	0.262026		0.009001	0.262026
DMN	0.276953		FRO	0.276953		10.7765	0.276953		0.04052	0.276953
DMN	0.21533		AGR	0.21533		9.82158	0.21533		0.063547	0.21533
DMN	0.195157		AGR	0.195157		8.50101	0.195157		0.067591	0.195157
DMN	0.269393		FRO	0.269393		10.5555	0.269393		0.0059746	0.269393
DMN	0.190377		FRO	0.190377		7.80024	0.190377		0.0059746	0.190377
VIS	0.280204		FRO	0.280204		2.89412	0.280204		0.074537	0.280204
VIS	0.131113		PAR	0.131113		5.44746	0.131113		0.082712	0.131113
VIS	0.320217		FRO	0.320217		1.4424	0.320217		0.074537	0.320217
VIS	0.336877		PAR	0.336877		1.23594	0.336877		0.064778	0.336877
VIS	0.286703		PAR	0.286703		1.23619	0.286703		0.038837	0.286703
VIS	0.279992		PAR	0.279992		1.01334	0.279992		0.02973	0.279992
VIS	0.214971		PAR	0.214971		3.56659	0.214971		0.058893	0.214971
VIS	0.29002		PAR	0.29002		2.11382	0.29002		-0.017317	0.29002
VIS	0.287678		PAR	0.287678		1.70331	0.287678		0.032937	0.287678
VIS	0.438864		PAR	0.438864		1.91269	0.438864		-0.023058	0.438864
VIS	0.304019		PAR	0.304019		1.02747	0.304019		-0.0013693	0.304019
VIS	0.339269		POL	0.339269		0.92406	0.339269		-0.0013693	0.339269
VIS	0.387534		PAR	0.387534		4.69158	0.387534		-0.023058	0.387534
VIS	0.253631		GRA	0.253631		1.4102	0.253631		0.020884	0.253631
VIS	0.332415		GRA	0.332415		1.89422	0.332415		-0.059151	0.332415
VIS	0.248487		PAR	0.248487		1.23979	0.248487		-0.012158	0.248487
VIS	0.247822		GRA	0.247822		4.15099	0.247822		0.021926	0.247822
VIS	0.405464		PAR	0.405464		1.79578	0.405464		-0.023058	0.405464
VIS	0.353444		GRA	0.353444		1.39815	0.353444		-0.081339	0.353444
VIS	0.363952		GRA	0.363952		1.51264	0.363952		-0.029027	0.363952
VIS	0.407447		PAR	0.407447		2.06498	0.407447		-0.023058	0.407447
VIS	0.30206		PAR	0.30206		1.34217	0.30206		-0.016907	0.30206
VIS	0.305963		PAR	0.305963		0.895828	0.305963		-0.070935	0.305963
VIS	0.32208		PAR	0.32208		1.22589	0.32208		-0.073364	0.32208
VIS	0.319528		PAR	0.319528		0.953411	0.319528		-0.11298	0.319528
VIS	0.345102		PAR	0.345102		1.0073	0.345102		-0.049338	0.345102
VIS	0.288382		PAR	0.288382		1.62031	0.288382		-0.02719	0.288382
VIS	0.315188		PAR	0.315188		1.06738	0.315188		-0.071395	0.315188
VIS	0.38005		PAR	0.38005		0.7329	0.38005		-0.085802	0.38005
VIS	0.272901		FRO	0.272901		1.15858	0.272901		-0.083699	0.272901
MOT	0.256457		GRA	0.256457		2.04308	0.256457		-0.0027901	0.256457
MOT	0.295706		FRO	0.295706		3.02991	0.295706		-0.0020998	0.295706
MOT	0.26526		PAR	0.26526		1.7344	0.26526		-0.019574	0.26526
MOT	0.258352		FRO	0.258352		1.59313	0.258352		0.012225	0.258352
MOT	0.277921		FRO	0.277921		0.859984	0.277921		0.018662	0.277921
MOT	0.27129		FRO	0.27129		0.962749	0.27129		0.032129	0.27129
MOT	0.31573		FRO	0.31573		1.708	0.31573		-0.0027901	0.31573
MOT	0.267711		FRO	0.267711		2.4704	0.267711		0.023352	0.267711
MOT	0.290847		PAR	0.290847		0.787646	0.290847		-0.041066	0.290847
MOT	0.273607		PAR	0.273607		1.02623	0.273607		-0.014273	0.273607
MOT	0.321117		PAR	0.321117		1.07774	0.321117		-0.079276	0.321117
MOT	0.279737		AGR	0.279737		1.42568	0.279737		-0.092259	0.279737
MOT	0.264962		PAR	0.264962		0.545838	0.264962		-0.016803	0.264962
MOT	0.327302		PAR	0.327302		0.866892	0.327302		-0.081891	0.327302
MOT	0.254651		AGR	0.254651		0.794154	0.254651		-0.090004	0.254651
MOT	0.342505		FRO	0.342505		0.564306	0.342505		-0.094952	0.342505
MOT	0.328912		FRO	0.328912		1.00401	0.328912		-0.062238	0.328912
MOT	0.326733		AGR	0.326733		0.899761	0.326733		-0.090148	0.326733
MOT	0.377508		FRO	0.377508		0.291931	0.377508		-0.081775	0.377508
MOT	0.160606		AGR	0.160606		2.37001	0.160606		0.010887	0.160606
MOT	0.383257		FRO	0.383257		0.1034	0.383257		-0.096768	0.383257
MOT	0.192934		AGR	0.192934		0.787557	0.192934		-0.090004	0.192934
MOT	0.392184		GRA	0.392184		0.0877253	0.392184		-0.096768	0.392184
MOT	0.172272		AGR	0.172272		0.336304	0.172272		-0.012036	0.172272
MOT	0.405413		FRO	0.405413		0.0586786	0.405413		-0.094566	0.405413
MOT	0.326997		AGR	0.326997		0.0808182	0.326997		-0.090004	0.326997
MOT	0.272679		FRO	0.272679		0.113273	0.272679		-0.096484	0.272679
MOT	0.265921		FRO	0.265921		0.50504	0.265921		-0.083699	0.265921
MOT	0.373186		FRO	0.373186		0.148306	0.373186		-0.095077	0.373186
MOT	0.252438		AGR	0.252438		0.215848	0.252438		-0.070872	0.252438
MOT	0.18906		AGR	0.18906		0.267224	0.18906		-0.090004	0.18906
MOT	0.260136		FRO	0.260136		0.217684	0.260136		-0.06143	0.260136
MOT	0.271253		AGR	0.271253		0.428243	0.271253		-0.090004	0.271253
MOT	0.280663		FRO	0.280663		0.523879	0.280663		-0.095265	0.280663
MOT	0.266668		FRO	0.266668		0.314808	0.266668		-0.093942	0.266668
MOT	0.215051		AGR	0.215051		0.627112	0.215051		-0.022825	0.215051
MOT	0.289514		FRO	0.289514		0.472908	0.289514		-0.079291	0.289514
MOT	0.320535		AGR	0.320535		0.178977	0.320535		-0.075928	0.320535
MOT	0.311358		AGR	0.311358		0.150321	0.311358		-0.090004	0.311358
MOT	0.298078		FRO	0.298078		0.15365	0.298078		-0.096108	0.298078
DOR	0.219297		FRO	0.219297		3.41059	0.219297		0.081821	0.219297
DOR	0.0942727		FRO	0.0942727		2.77887	0.0942727		0.080984	0.0942727
DOR	0.216457		FRO	0.216457		2.39108	0.216457		0.018432	0.216457
DOR	0.243171		PAR	0.243171		4.40936	0.243171		-0.013063	0.243171
DOR	0.315451		FRO	0.315451		4.54658	0.315451		-0.059248	0.315451
DOR	0.311536		FRO	0.311536		3.67827	0.311536		-0.016803	0.311536
DOR	0.279278		FRO	0.279278		2.56431	0.279278		-0.083699	0.279278
DOR	0.335495		FRO	0.335495		3.56475	0.335495		-0.033929	0.335495
DOR	0.36613		FRO	0.36613		2.07754	0.36613		-0.030797	0.36613
DOR	0.295332		FRO	0.295332		5.59721	0.295332		-0.083699	0.295332
DOR	0.31374		FRO	0.31374		5.31491	0.31374		-0.064863	0.31374
DOR	0.275673		FRO	0.275673		2.7265	0.275673		-0.083699	0.275673
DOR	0.319623		FRO	0.319623		0.548601	0.319623		-0.082353	0.319623
DOR	0.217658		FRO	0.217658		2.74284	0.217658		-0.083699	0.217658
DOR	0.288285		FRO	0.288285		5.00855	0.288285		-0.046732	0.288285
DOR	0.166074		FRO	0.166074		1.35988	0.166074		-0.083699	0.166074
DOR	0.224642		FRO	0.224642		2.52233	0.224642		-0.032464	0.224642
DOR	0.256762		FRO	0.256762		2.01068	0.256762		-0.079644	0.256762
DOR	0.264153		FRO	0.264153		0.942831	0.264153		-0.083699	0.264153
DOR	0.121322		AGR	0.121322		1.92205	0.121322		-0.086163	0.121322
DOR	0.169775		AGR	0.169775		3.48965	0.169775		-0.064655	0.169775
DOR	0.185024		AGR	0.185024		1.83699	0.185024		0.0015138	0.185024
DOR	0.16982		AGR	0.16982		3.62544	0.16982		-0.06961	0.16982
VEN	0.277983		FRO	0.277983		4.17995	0.277983		0.039032	0.277983
VEN	0.305808		FRO	0.305808		3.86898	0.305808		0.039694	0.305808
VEN	0.277827		PAR	0.277827		3.77498	0.277827		-0.0035251	0.277827
VEN	0.250779		PAR	0.250779		2.34155	0.250779		-0.01551	0.250779
VEN	0.286887		PAR	0.286887		2.00904	0.286887		-0.016803	0.286887
VEN	0.251876		PAR	0.251876		3.35196	0.251876		-0.016803	0.251876
VEN	0.299354		PAR	0.299354		6.24201	0.299354		-0.016803	0.299354
VEN	0.142477		AGR	0.142477		2.83797	0.142477		-0.085449	0.142477
VEN	0.0575293		FRO	0.0575293		3.08728	0.0575293		0.020398	0.0575293
VEN	0.186895		FRO	0.186895		2.87954	0.186895		0.03642	0.186895
VEN	0.181744		FRO	0.181744		2.33349	0.181744		0.026802	0.181744
VEN	0.22288		FRO	0.22288		2.26434	0.22288		0.03642	0.22288
VEN	0.140056		FRO	0.140056		5.39104	0.140056		0.013999	0.140056
VEN	0.201638		FRO	0.201638		2.53832	0.201638		-0.0032228	0.201638
VEN	0.217368		AGR	0.217368		2.37481	0.217368		-0.061195	0.217368
VEN	0.224645		FRO	0.224645		4.24074	0.224645		-0.0018615	0.224645
VEN	0.148038		FRO	0.148038		4.60942	0.148038		0.037432	0.148038
VEN	0.0831148		AGR	0.0831148		3.15372	0.0831148		0.048975	0.0831148
VEN	0.134436		AGR	0.134436		1.74666	0.134436		0.040971	0.134436
VEN	0.158921		AGR	0.158921		4.61568	0.158921		-0.0040738	0.158921
VEN	0.154471		AGR	0.154471		2.99307	0.154471		0.029367	0.154471
VEN	0.182828		FRO	0.182828		1.98778	0.182828		-0.03437	0.182828
VEN	0.172713		AGR	0.172713		0.999872	0.172713		-0.070872	0.172713
VEN	0.205586		AGR	0.205586		1.65771	0.205586		0.019729	0.205586
VEN	0.173464		AGR	0.173464		2.47411	0.173464		0.029367	0.173464
LIM	0.275326		POL	0.275326		6.84032	0.275326		0.063553	0.275326
LIM	0.162487		POL	0.162487		6.61582	0.162487		0.067474	0.162487
LIM	0.108346		POL	0.108346		10.037	0.108346		0.083298	0.108346
LIM	0.256045		POL	0.256045		7.95646	0.256045		0.075507	0.256045
LIM	0.273738		AGR	0.273738		8.96252	0.273738		0.068151	0.273738
LIM	0.16824		POL	0.16824		10.104	0.16824		0.061315	0.16824
LIM	0.0740692		FRO	0.0740692		5.42827	0.0740692		0.082616	0.0740692
LIM	0.154103		FRO	0.154103		9.00771	0.154103		0.087449	0.154103
LIM	0.144559		FRO	0.144559		9.78965	0.144559		0.067968	0.144559
LIM	0.135949		FRO	0.135949		5.46387	0.135949		0.078216	0.135949
LIM	0.166763		FRO	0.166763		7.89406	0.166763		0.053514	0.166763
LIM	0.181901		FRO	0.181901		4.54122	0.181901		0.084469	0.181901
LIM	0.122403		PAR	0.122403		7.67934	0.122403		0.071903	0.122403
FP	0.336802		PAR	0.336802		9.96939	0.336802		-0.013063	0.336802
FP	0.343993		FRO	0.343993		8.15216	0.343993		-0.015521	0.343993
FP	0.23343		FRO	0.23343		7.77798	0.23343		-0.028956	0.23343
FP	0.304308		FRO	0.304308		6.47728	0.304308		-0.016803	0.304308
FP	0.329037		FRO	0.329037		9.4451	0.329037		-0.013708	0.329037
FP	0.267053		FRO	0.267053		8.66577	0.267053		-0.016069	0.267053
FP	0.214436		FRO	0.214436		8.82571	0.214436		0.084325	0.214436
FP	0.194453		FRO	0.194453		8.21957	0.194453		0.082464	0.194453
FP	0.19279		FRO	0.19279		6.97048	0.19279		0.057825	0.19279
FP	0.159812		POL	0.159812		8.13175	0.159812		0.049621	0.159812
FP	0.234054		FRO	0.234054		9.18369	0.234054		0.025927	0.234054
FP	0.212864		PAR	0.212864		9.32545	0.212864		0.037432	0.212864
FP	0.176381		FRO	0.176381		5.09777	0.176381		-0.0053518	0.176381
FP	0.240537		FRO	0.240537		6.75681	0.240537		0.037432	0.240537
FP	0.233722		FRO	0.233722		7.72288	0.233722		0.023046	0.233722
FP	0.179769		FRO	0.179769		6.04133	0.179769		0.010661	0.179769
FP	0.253597		FRO	0.253597		7.76357	0.253597		0.037432	0.253597
FP	0.25293		FRO	0.25293		7.92621	0.25293		0.037432	0.25293
FP	0.228308		AGR	0.228308		8.59124	0.228308		-0.058633	0.228308
FP	0.236321		FRO	0.236321		6.19293	0.236321		0.035319	0.236321
FP	0.195526		AGR	0.195526		9.7173	0.195526		-0.0553	0.195526
FP	0.183059		AGR	0.183059		5.97209	0.183059		-0.068239	0.183059
FP	0.205379		AGR	0.205379		8.67515	0.205379		-0.068239	0.205379
FP	0.137859		AGR	0.137859		5.5453	0.137859		0.0098458	0.137859
FP	0.270022		FRO	0.270022		6.55845	0.270022		-0.02423	0.270022
FP	0.254695		FRO	0.254695		9.6901	0.254695		-0.02423	0.254695
FP	0.138117		FRO	0.138117		5.78215	0.138117		0.01993	0.138117
FP	0.050659		AGR	0.050659		6.06707	0.050659		0.025503	0.050659
FP	0.18449		FRO	0.18449		6.91722	0.18449		0.044839	0.18449
FP	0.13265		FRO	0.13265		8.64617	0.13265		0.029367	0.13265
DMN	0.362201		PAR	0.362201		6.70165	0.362201		-0.013063	0.362201
DMN	0.265907		PAR	0.265907		2.89921	0.265907		-0.013063	0.265907
DMN	0.244992		PAR	0.244992		9.75614	0.244992		-0.013063	0.244992
DMN	0.315904		PAR	0.315904		9.35365	0.315904		-0.013233	0.315904
DMN	0.252386		PAR	0.252386		9.07414	0.252386		-0.013063	0.252386
DMN	0.208739		FRO	0.208739		10.149	0.208739		0.070002	0.208739
DMN	0.192873		FRO	0.192873		10.3451	0.192873		0.080273	0.192873
DMN	0.150634		PAR	0.150634		5.7329	0.150634		-0.0027901	0.150634
DMN	0.218832		FRO	0.218832		8.0475	0.218832		0.023024	0.218832
DMN	0.239097		FRO	0.239097		11.0462	0.239097		0.07957	0.239097
DMN	0.297024		FRO	0.297024		6.67545	0.297024		0.029655	0.297024
DMN	0.306528		FRO	0.306528		9.5257	0.306528		0.065874	0.306528
DMN	0.317121		FRO	0.317121		6.63666	0.317121		0.036956	0.317121
DMN	0.0977035		POL	0.0977035		9.69611	0.0977035		0.072664	0.0977035
DMN	0.0818322		POL	0.0818322		9.50999	0.0818322		0.061154	0.0818322
DMN	0.198701		POL	0.198701		8.75681	0.198701		-0.0039909	0.198701
DMN	0.257409		FRO	0.257409		7.5078	0.257409		-0.0086029	0.257409
DMN	0.180299		POL	0.180299		10.6781	0.180299		0.076887	0.180299
DMN	0.304396		FRO	0.304396		10.482	0.304396		0.038733	0.304396
DMN	0.242195		AGR	0.242195		8.27569	0.242195		0.065299	0.242195
DMN	0.283921		FRO	0.283921		10.5919	0.283921		0.029367	0.283921
DMN	0.258546		FRO	0.258546		9.85199	0.258546		0.033089	0.258546
DMN	0.167993		AGR	0.167993		4.34278	0.167993		0.038873	0.167993
DMN	0.268008		FRO	0.268008		9.90506	0.268008		0.029367	0.268008
DMN	0.264724		FRO	0.264724		9.36473	0.264724		0.030289	0.264724
DMN	0.212936		FRO	0.212936		10.5513	0.212936		0.029367	0.212936
DMN	0.211143		FRO	0.211143		9.62196	0.211143		0.019392	0.211143
DMN	0.2371		FRO	0.2371		9.02192	0.2371		0.029367	0.2371
DMN	0.225661		AGR	0.225661		9.75588	0.225661		0.016907	0.225661
DMN	0.147436		AGR	0.147436		6.94602	0.147436		0.029367	0.147436
DMN	0.233388		PAR	0.233388		7.57054	0.233388		-0.0087632	0.233388
DMN	0.3175		GRA	0.3175		6.87371	0.3175		0.017203	0.3175
DMN	0.311997		FRO	0.311997		6.23911	0.311997		-0.02423	0.311997
DMN	0.248299		AGR	0.248299		10.4045	0.248299		0.0044496	0.248299
DMN	0.292118		FRO	0.292118		10.0927	0.292118		-0.02423	0.292118
DMN	0.225821		AGR	0.225821		9.87229	0.225821		0.019127	0.225821
DMN	0.204702		AGR	0.204702		8.78853	0.204702		0.04806	0.204702
DMN	0.279805		FRO	0.279805		11.0083	0.279805		-0.022495	0.279805
DMN	0.204164		FRO	0.204164		5.38355	0.204164		-0.02423	0.204164

## Sheet: Figure 3
Figure 3A			Figure 3B			Figure 3C			Figure 3D
Resting-State Networks	Temporal Structure-Function Coupling Variance		Cyto-Architectonic Classes	Temporal Structure-Function Coupling Variance		Principal Functional Gradient	Temporal Structure-Function Coupling Variance		BigBrain Gradient	Temporal Structure-Function Coupling Variance
VIS	0.00482087		FRO	0.00482087		3.00984	0.00482087		0.074254	0.00482087
VIS	0.00472523		PAR	0.00472523		6.00553	0.00472523		0.07955	0.00472523
VIS	0.00308469		PAR	0.00308469		1.36546	0.00308469		0.074254	0.00308469
VIS	0.00354351		PAR	0.00354351		1.32652	0.00354351		0.025642	0.00354351
VIS	0.00271483		PAR	0.00271483		1.08703	0.00271483		0.041587	0.00271483
VIS	0.00341152		PAR	0.00341152		2.03415	0.00341152		0.016864	0.00341152
VIS	0.00492729		PAR	0.00492729		4.66233	0.00492729		0.066565	0.00492729
VIS	0.0026694		PAR	0.0026694		1.60794	0.0026694		0.029008	0.0026694
VIS	0.00397911		PAR	0.00397911		1.82374	0.00397911		-0.010441	0.00397911
VIS	0.00348364		PAR	0.00348364		0.918804	0.00348364		-0.0008795	0.00348364
VIS	0.00254409		POL	0.00254409		0.989204	0.00254409		-0.0008795	0.00254409
VIS	0.00651539		PAR	0.00651539		5.05476	0.00651539		-0.020565	0.00651539
VIS	0.00519754		GRA	0.00519754		1.63041	0.00519754		0.035694	0.00519754
VIS	0.00327796		PAR	0.00327796		2.25366	0.00327796		-0.020565	0.00327796
VIS	0.00401719		GRA	0.00401719		2.75093	0.00401719		-0.033965	0.00401719
VIS	0.00451473		GRA	0.00451473		1.79572	0.00451473		0.00064133	0.00451473
VIS	0.00355595		PAR	0.00355595		1.24884	0.00355595		-0.0131	0.00355595
VIS	0.0034815		GRA	0.0034815		1.46146	0.0034815		-0.069238	0.0034815
VIS	0.00348456		PAR	0.00348456		2.94674	0.00348456		-0.020565	0.00348456
VIS	0.00531879		GRA	0.00531879		5.12953	0.00531879		0.039922	0.00531879
VIS	0.00273372		GRA	0.00273372		1.32081	0.00273372		-0.07519	0.00273372
VIS	0.00296488		GRA	0.00296488		1.86152	0.00296488		-0.030583	0.00296488
VIS	0.00279303		PAR	0.00279303		1.27204	0.00279303		-0.0083542	0.00279303
VIS	0.00341613		PAR	0.00341613		0.874972	0.00341613		-0.038763	0.00341613
VIS	0.00244377		PAR	0.00244377		0.896378	0.00244377		-0.079471	0.00244377
VIS	0.00256419		PAR	0.00256419		1.66601	0.00256419		-0.058631	0.00256419
VIS	0.00179041		PAR	0.00179041		1.12311	0.00179041		-0.038458	0.00179041
VIS	0.0027414		PAR	0.0027414		3.14897	0.0027414		0.0042776	0.0027414
VIS	0.0021106		PAR	0.0021106		0.755652	0.0021106		-0.064465	0.0021106
VIS	0.00287743		FRO	0.00287743		1.08256	0.00287743		-0.049336	0.00287743
VIS	0.00347903		FRO	0.00347903		1.41785	0.00347903		-0.064465	0.00347903
MOT	0.00267987		PAR	0.00267987		2.07286	0.00267987		-0.019726	0.00267987
MOT	0.00264904		PAR	0.00264904		1.8517	0.00264904		-0.013814	0.00264904
MOT	0.00389794		FRO	0.00389794		1.34344	0.00389794		-0.027563	0.00389794
MOT	0.00442092		FRO	0.00442092		1.18629	0.00442092		-0.011112	0.00442092
MOT	0.00489968		PAR	0.00489968		0.931908	0.00489968		0.0010884	0.00489968
MOT	0.0038915		FRO	0.0038915		1.9552	0.0038915		0.011262	0.0038915
MOT	0.00371254		PAR	0.00371254		1.42301	0.00371254		-0.00016779	0.00371254
MOT	0.00541173		PAR	0.00541173		0.756977	0.00541173		-0.08448	0.00541173
MOT	0.00399978		AGR	0.00399978		1.11699	0.00399978		-0.088545	0.00399978
MOT	0.00419281		PAR	0.00419281		0.727296	0.00419281		-0.0084474	0.00419281
MOT	0.00470562		PAR	0.00470562		1.53052	0.00470562		-0.05973	0.00470562
MOT	0.00351882		AGR	0.00351882		0.613824	0.00351882		-0.088659	0.00351882
MOT	0.00486801		GRA	0.00486801		0.38683	0.00486801		-0.086712	0.00486801
MOT	0.00449876		FRO	0.00449876		0.580873	0.00449876		-0.087793	0.00449876
MOT	0.00470969		FRO	0.00470969		0.954083	0.00470969		-0.06735	0.00470969
MOT	0.00309346		AGR	0.00309346		1.51534	0.00309346		-0.089789	0.00309346
MOT	0.00444584		FRO	0.00444584		0.528194	0.00444584		-0.087271	0.00444584
MOT	0.00454172		AGR	0.00454172		0.508466	0.00454172		-0.025922	0.00454172
MOT	0.00471907		AGR	0.00471907		0.710292	0.00471907		-0.089639	0.00471907
MOT	0.00357159		GRA	0.00357159		0.0463732	0.00357159		-0.086712	0.00357159
MOT	0.00390922		FRO	0.00390922		0.0554157	0.00390922		-0.086712	0.00390922
MOT	0.00490376		FRO	0.00490376		0.0578094	0.00490376		-0.088066	0.00490376
MOT	0.00440264		FRO	0.00440264		0.586717	0.00440264		-0.09149	0.00440264
MOT	0.00424893		AGR	0.00424893		0.157173	0.00424893		-0.095239	0.00424893
MOT	0.00376774		AGR	0.00376774		0.77003	0.00376774		-0.0084647	0.00376774
MOT	0.00307587		AGR	0.00307587		0.0908213	0.00307587		-0.089789	0.00307587
MOT	0.00239477		FRO	0.00239477		0.629386	0.00239477		-0.064465	0.00239477
MOT	0.00347416		FRO	0.00347416		0.140627	0.00347416		-0.087202	0.00347416
MOT	0.00290704		FRO	0.00290704		0.0944491	0.00290704		-0.083399	0.00290704
MOT	0.00275293		AGR	0.00275293		0.457381	0.00275293		-0.079748	0.00275293
MOT	0.00369728		AGR	0.00369728		0.3886	0.00369728		-0.089789	0.00369728
MOT	0.0037181		GRA	0.0037181		0.229905	0.0037181		-0.077412	0.0037181
MOT	0.0031936		AGR	0.0031936		0.184071	0.0031936		-0.091349	0.0031936
MOT	0.00391528		AGR	0.00391528		0.381802	0.00391528		-0.050739	0.00391528
MOT	0.00336869		FRO	0.00336869		0.407479	0.00336869		-0.087259	0.00336869
MOT	0.0036528		FRO	0.0036528		0.320597	0.0036528		-0.081041	0.0036528
MOT	0.00408251		AGR	0.00408251		0.149993	0.00408251		-0.089789	0.00408251
DOR	0.00460517		FRO	0.00460517		3.74824	0.00460517		0.081753	0.00460517
DOR	0.00305487		FRO	0.00305487		4.9238	0.00305487		0.084502	0.00305487
DOR	0.0043406		PAR	0.0043406		3.58656	0.0043406		0.084747	0.0043406
DOR	0.00412206		PAR	0.00412206		2.1434	0.00412206		0.018395	0.00412206
DOR	0.00365452		FRO	0.00365452		3.79915	0.00365452		-0.049189	0.00365452
DOR	0.00433171		FRO	0.00433171		3.69768	0.00433171		0.0062272	0.00433171
DOR	0.00410733		FRO	0.00410733		4.96327	0.00410733		-0.062971	0.00410733
DOR	0.00573011		FRO	0.00573011		1.99351	0.00573011		-0.046881	0.00573011
DOR	0.00519643		FRO	0.00519643		4.99182	0.00519643		-0.05412	0.00519643
DOR	0.0059632		FRO	0.0059632		4.64113	0.0059632		-0.064465	0.0059632
DOR	0.00418356		FRO	0.00418356		1.00519	0.00418356		-0.051956	0.00418356
DOR	0.00522883		FRO	0.00522883		1.00724	0.00522883		-0.064465	0.00522883
DOR	0.00294944		FRO	0.00294944		3.19475	0.00294944		-0.062535	0.00294944
DOR	0.00414729		FRO	0.00414729		1.23523	0.00414729		-0.064465	0.00414729
DOR	0.00266		FRO	0.00266		2.07324	0.00266		-0.02361	0.00266
DOR	0.00256558		FRO	0.00256558		1.32531	0.00256558		-0.064465	0.00256558
DOR	0.00369724		FRO	0.00369724		0.635875	0.00369724		-0.049277	0.00369724
DOR	0.00326358		AGR	0.00326358		3.23322	0.00326358		-0.08563	0.00326358
DOR	0.0025604		AGR	0.0025604		6.43333	0.0025604		-0.049746	0.0025604
DOR	0.00394215		AGR	0.00394215		3.2742	0.00394215		-0.083139	0.00394215
DOR	0.00334271		AGR	0.00334271		3.58304	0.00334271		0.0017358	0.00334271
DOR	0.00371825		AGR	0.00371825		4.08647	0.00371825		-0.077059	0.00371825
DOR	0.00402027		AGR	0.00402027		3.31491	0.00402027		-0.087912	0.00402027
VEN	0.00308836		PAR	0.00308836		2.07924	0.00308836		0.0063158	0.00308836
VEN	0.00473034		PAR	0.00473034		5.43304	0.00473034		0.0063366	0.00473034
VEN	0.0035619		FRO	0.0035619		2.58614	0.0035619		-0.0030667	0.0035619
VEN	0.00323465		PAR	0.00323465		5.39523	0.00323465		0.0062272	0.00323465
VEN	0.00741603		FRO	0.00741603		4.43692	0.00741603		0.061261	0.00741603
VEN	0.00569618		PAR	0.00569618		3.36047	0.00569618		0.011178	0.00569618
VEN	0.00566166		FRO	0.00566166		2.88319	0.00566166		0.0090645	0.00566166
VEN	0.00650641		POL	0.00650641		6.86661	0.00650641		0.030301	0.00650641
VEN	0.00436842		FRO	0.00436842		2.35617	0.00436842		0.0097831	0.00436842
VEN	0.00533569		FRO	0.00533569		4.32302	0.00533569		-0.0090923	0.00533569
VEN	0.00370099		FRO	0.00370099		2.65029	0.00370099		-0.014692	0.00370099
VEN	0.00385627		FRO	0.00385627		4.12061	0.00385627		-0.029352	0.00385627
VEN	0.00329978		AGR	0.00329978		1.72872	0.00329978		-0.087322	0.00329978
VEN	0.00356496		FRO	0.00356496		4.19032	0.00356496		-0.047128	0.00356496
VEN	0.00595853		FRO	0.00595853		4.43475	0.00595853		0.008313	0.00595853
VEN	0.00433943		AGR	0.00433943		3.81138	0.00433943		0.050084	0.00433943
VEN	0.00304191		AGR	0.00304191		1.57191	0.00304191		0.045077	0.00304191
VEN	0.00369048		AGR	0.00369048		2.85512	0.00369048		0.0030205	0.00369048
VEN	0.00329015		AGR	0.00329015		2.28594	0.00329015		0.0039316	0.00329015
VEN	0.00289511		FRO	0.00289511		2.9118	0.00289511		-0.011913	0.00289511
VEN	0.00344459		FRO	0.00344459		2.58642	0.00344459		0.0059746	0.00344459
VEN	0.0033941		AGR	0.0033941		1.45233	0.0033941		0.0039316	0.0033941
LIM	0.00950024		POL	0.00950024		8.87246	0.00950024		0.056393	0.00950024
LIM	0.00885961		POL	0.00885961		7.70657	0.00885961		0.05052	0.00885961
LIM	0.0082919		POL	0.0082919		9.19369	0.0082919		0.0719	0.0082919
LIM	0.00817167		AGR	0.00817167		9.80317	0.00817167		0.055532	0.00817167
LIM	0.00677466		POL	0.00677466		9.66102	0.00677466		0.027532	0.00677466
LIM	0.00522499		FRO	0.00522499		7.06758	0.00522499		0.082709	0.00522499
LIM	0.00685014		FRO	0.00685014		6.85047	0.00685014		0.07014	0.00685014
LIM	0.00697055		PAR	0.00697055		6.61458	0.00697055		0.082179	0.00697055
LIM	0.00577978		FRO	0.00577978		7.26902	0.00577978		0.088719	0.00577978
LIM	0.00604176		FRO	0.00604176		6.1403	0.00604176		0.077898	0.00604176
LIM	0.00331145		FRO	0.00331145		9.30648	0.00331145		0.050514	0.00331145
LIM	0.00671721		FRO	0.00671721		8.39655	0.00671721		0.029688	0.00671721
LIM	0.00408742		PAR	0.00408742		8.39051	0.00408742		0.066288	0.00408742
FP	0.00465649		PAR	0.00465649		9.00496	0.00465649		0.0015279	0.00465649
FP	0.00387233		PAR	0.00387233		6.18576	0.00387233		0.0062272	0.00387233
FP	0.00341764		PAR	0.00341764		9.88599	0.00341764		0.0060972	0.00341764
FP	0.00403628		FRO	0.00403628		9.47196	0.00403628		-0.0097515	0.00403628
FP	0.00403052		FRO	0.00403052		9.5391	0.00403052		0.0027853	0.00403052
FP	0.00427587		FRO	0.00427587		7.80785	0.00427587		0.0062272	0.00427587
FP	0.00466711		FRO	0.00466711		8.94143	0.00466711		0.083834	0.00466711
FP	0.00819284		POL	0.00819284		6.91458	0.00819284		0.041586	0.00819284
FP	0.00541309		FRO	0.00541309		10.2209	0.00541309		-0.0083873	0.00541309
FP	0.00553929		FRO	0.00553929		7.82334	0.00553929		-0.0047203	0.00553929
FP	0.00444969		FRO	0.00444969		7.11406	0.00444969		0.008313	0.00444969
FP	0.00514481		PAR	0.00514481		7.52562	0.00514481		0.008313	0.00514481
FP	0.00416362		FRO	0.00416362		7.15653	0.00416362		0.008313	0.00416362
FP	0.00531351		FRO	0.00531351		8.67691	0.00531351		-0.014994	0.00531351
FP	0.00412505		AGR	0.00412505		9.34771	0.00412505		-0.065694	0.00412505
FP	0.00444518		FRO	0.00444518		6.36868	0.00444518		0.008313	0.00444518
FP	0.00547271		FRO	0.00547271		6.31492	0.00547271		0.022785	0.00547271
FP	0.00368761		FRO	0.00368761		4.33711	0.00368761		-0.024214	0.00368761
FP	0.00313647		FRO	0.00313647		5.42986	0.00313647		0.0059746	0.00313647
FP	0.00619188		AGR	0.00619188		4.38005	0.00619188		0.040436	0.00619188
FP	0.00535786		FRO	0.00535786		6.41427	0.00535786		0.039565	0.00535786
FP	0.00556885		FRO	0.00556885		8.96484	0.00556885		0.0039316	0.00556885
DMN	0.00347593		FRO	0.00347593		10.5293	0.00347593		0.079218	0.00347593
DMN	0.00426326		FRO	0.00426326		11.0838	0.00426326		0.080618	0.00426326
DMN	0.00409609		FRO	0.00409609		8.84898	0.00409609		0.086755	0.00409609
DMN	0.00435231		FRO	0.00435231		10.7178	0.00435231		0.054825	0.00435231
DMN	0.00342574		PAR	0.00342574		4.17876	0.00342574		0.011367	0.00342574
DMN	0.00412421		FRO	0.00412421		11.1315	0.00412421		0.076086	0.00412421
DMN	0.00531288		FRO	0.00531288		8.23437	0.00531288		0.038963	0.00531288
DMN	0.00386902		PAR	0.00386902		3.69112	0.00386902		0.011367	0.00386902
DMN	0.00440944		FRO	0.00440944		4.10543	0.00440944		0.032598	0.00440944
DMN	0.00473907		FRO	0.00473907		6.88026	0.00473907		0.060907	0.00473907
DMN	0.00692262		FRO	0.00692262		3.40755	0.00692262		0.036473	0.00692262
DMN	0.00392501		PAR	0.00392501		7.63482	0.00392501		0.0042776	0.00392501
DMN	0.00431408		PAR	0.00431408		4.50871	0.00431408		0.0042776	0.00431408
DMN	0.00305103		PAR	0.00305103		11.288	0.00305103		0.0042776	0.00305103
DMN	0.00464922		PAR	0.00464922		9.83006	0.00464922		0.0056297	0.00464922
DMN	0.00351304		PAR	0.00351304		9.46894	0.00351304		0.0042776	0.00351304
DMN	0.00378605		PAR	0.00378605		10.2511	0.00378605		0.0043498	0.00378605
DMN	0.00490226		POL	0.00490226		9.72974	0.00490226		0.051948	0.00490226
DMN	0.00833494		POL	0.00833494		9.19481	0.00833494		0.020187	0.00833494
DMN	0.00897798		POL	0.00897798		11.2062	0.00897798		0.083537	0.00897798
DMN	0.00862613		POL	0.00862613		10.0337	0.00862613		0.081228	0.00862613
DMN	0.0043351		POL	0.0043351		9.74882	0.0043351		-0.023591	0.0043351
DMN	0.00469261		FRO	0.00469261		9.81642	0.00469261		0.008313	0.00469261
DMN	0.00434485		FRO	0.00434485		9.11585	0.00434485		-0.018574	0.00434485
DMN	0.00665626		FRO	0.00665626		10.3256	0.00665626		0.011357	0.00665626
DMN	0.00523666		AGR	0.00523666		9.67793	0.00523666		0.06323	0.00523666
DMN	0.00572032		FRO	0.00572032		8.41185	0.00572032		-0.028511	0.00572032
DMN	0.00843605		FRO	0.00843605		9.01602	0.00843605		0.0056007	0.00843605
DMN	0.00631677		AGR	0.00631677		6.11858	0.00631677		0.035008	0.00631677
DMN	0.00550779		FRO	0.00550779		10.2358	0.00550779		0.0039316	0.00550779
DMN	0.00442221		FRO	0.00442221		9.59341	0.00442221		0.0045214	0.00442221
DMN	0.00470677		FRO	0.00470677		8.82298	0.00470677		0.0082178	0.00470677
DMN	0.00593562		FRO	0.00593562		10.1885	0.00593562		-0.005264	0.00593562
DMN	0.00514936		AGR	0.00514936		9.51618	0.00514936		-0.064139	0.00514936
DMN	0.0040378		FRO	0.0040378		7.22351	0.0040378		0.0039316	0.0040378
DMN	0.00475602		FRO	0.00475602		10.1099	0.00475602		0.0041453	0.00475602
DMN	0.00379418		AGR	0.00379418		7.7694	0.00379418		-0.071193	0.00379418
DMN	0.00308906		AGR	0.00308906		9.65069	0.00308906		-0.064139	0.00308906
DMN	0.00343362		AGR	0.00343362		9.08523	0.00343362		-0.012671	0.00343362
DMN	0.0042459		AGR	0.0042459		7.71937	0.0042459		0.0039316	0.0042459
DMN	0.00524881		AGR	0.00524881		4.0923	0.00524881		0.0039316	0.00524881
DMN	0.00407958		GRA	0.00407958		8.65252	0.00407958		0.0464	0.00407958
DMN	0.00352854		FRO	0.00352854		7.85554	0.00352854		0.0059746	0.00352854
DMN	0.00414894		FRO	0.00414894		10.4025	0.00414894		0.036912	0.00414894
DMN	0.00656279		GRA	0.00656279		7.13773	0.00656279		0.027204	0.00656279
DMN	0.00413573		FRO	0.00413573		7.78358	0.00413573		0.0059746	0.00413573
DMN	0.00375741		FRO	0.00375741		10.9758	0.00375741		0.009001	0.00375741
DMN	0.00339875		FRO	0.00339875		10.7765	0.00339875		0.04052	0.00339875
DMN	0.00542007		AGR	0.00542007		9.82158	0.00542007		0.063547	0.00542007
DMN	0.00661746		AGR	0.00661746		8.50101	0.00661746		0.067591	0.00661746
DMN	0.00439939		FRO	0.00439939		10.5555	0.00439939		0.0059746	0.00439939
DMN	0.00428099		FRO	0.00428099		7.80024	0.00428099		0.0059746	0.00428099
VIS	0.0059699		FRO	0.0059699		2.89412	0.0059699		0.074537	0.0059699
VIS	0.00470484		PAR	0.00470484		5.44746	0.00470484		0.082712	0.00470484
VIS	0.00404494		FRO	0.00404494		1.4424	0.00404494		0.074537	0.00404494
VIS	0.00371564		PAR	0.00371564		1.23594	0.00371564		0.064778	0.00371564
VIS	0.00329486		PAR	0.00329486		1.23619	0.00329486		0.038837	0.00329486
VIS	0.00260029		PAR	0.00260029		1.01334	0.00260029		0.02973	0.00260029
VIS	0.00507519		PAR	0.00507519		3.56659	0.00507519		0.058893	0.00507519
VIS	0.00441149		PAR	0.00441149		2.11382	0.00441149		-0.017317	0.00441149
VIS	0.00257901		PAR	0.00257901		1.70331	0.00257901		0.032937	0.00257901
VIS	0.0044887		PAR	0.0044887		1.91269	0.0044887		-0.023058	0.0044887
VIS	0.00224157		PAR	0.00224157		1.02747	0.00224157		-0.0013693	0.00224157
VIS	0.00382202		POL	0.00382202		0.92406	0.00382202		-0.0013693	0.00382202
VIS	0.00795739		PAR	0.00795739		4.69158	0.00795739		-0.023058	0.00795739
VIS	0.00382237		GRA	0.00382237		1.4102	0.00382237		0.020884	0.00382237
VIS	0.00457833		GRA	0.00457833		1.89422	0.00457833		-0.059151	0.00457833
VIS	0.00373442		PAR	0.00373442		1.23979	0.00373442		-0.012158	0.00373442
VIS	0.00546869		GRA	0.00546869		4.15099	0.00546869		0.021926	0.00546869
VIS	0.00318739		PAR	0.00318739		1.79578	0.00318739		-0.023058	0.00318739
VIS	0.0027783		GRA	0.0027783		1.39815	0.0027783		-0.081339	0.0027783
VIS	0.00283012		GRA	0.00283012		1.51264	0.00283012		-0.029027	0.00283012
VIS	0.00389159		PAR	0.00389159		2.06498	0.00389159		-0.023058	0.00389159
VIS	0.00248653		PAR	0.00248653		1.34217	0.00248653		-0.016907	0.00248653
VIS	0.0029609		PAR	0.0029609		0.895828	0.0029609		-0.070935	0.0029609
VIS	0.00245101		PAR	0.00245101		1.22589	0.00245101		-0.073364	0.00245101
VIS	0.00217782		PAR	0.00217782		0.953411	0.00217782		-0.11298	0.00217782
VIS	0.00248579		PAR	0.00248579		1.0073	0.00248579		-0.049338	0.00248579
VIS	0.00254134		PAR	0.00254134		1.62031	0.00254134		-0.02719	0.00254134
VIS	0.00235018		PAR	0.00235018		1.06738	0.00235018		-0.071395	0.00235018
VIS	0.00234999		PAR	0.00234999		0.7329	0.00234999		-0.085802	0.00234999
VIS	0.00266487		FRO	0.00266487		1.15858	0.00266487		-0.083699	0.00266487
MOT	0.00304584		GRA	0.00304584		2.04308	0.00304584		-0.0027901	0.00304584
MOT	0.00311816		FRO	0.00311816		3.02991	0.00311816		-0.0020998	0.00311816
MOT	0.00264324		PAR	0.00264324		1.7344	0.00264324		-0.019574	0.00264324
MOT	0.00366531		FRO	0.00366531		1.59313	0.00366531		0.012225	0.00366531
MOT	0.00545989		FRO	0.00545989		0.859984	0.00545989		0.018662	0.00545989
MOT	0.00592643		FRO	0.00592643		0.962749	0.00592643		0.032129	0.00592643
MOT	0.00274922		FRO	0.00274922		1.708	0.00274922		-0.0027901	0.00274922
MOT	0.00409719		FRO	0.00409719		2.4704	0.00409719		0.023352	0.00409719
MOT	0.00693969		PAR	0.00693969		0.787646	0.00693969		-0.041066	0.00693969
MOT	0.00453749		PAR	0.00453749		1.02623	0.00453749		-0.014273	0.00453749
MOT	0.00593968		PAR	0.00593968		1.07774	0.00593968		-0.079276	0.00593968
MOT	0.00479083		AGR	0.00479083		1.42568	0.00479083		-0.092259	0.00479083
MOT	0.00552784		PAR	0.00552784		0.545838	0.00552784		-0.016803	0.00552784
MOT	0.00488123		PAR	0.00488123		0.866892	0.00488123		-0.081891	0.00488123
MOT	0.00382357		AGR	0.00382357		0.794154	0.00382357		-0.090004	0.00382357
MOT	0.00400804		FRO	0.00400804		0.564306	0.00400804		-0.094952	0.00400804
MOT	0.00389363		FRO	0.00389363		1.00401	0.00389363		-0.062238	0.00389363
MOT	0.00281342		AGR	0.00281342		0.899761	0.00281342		-0.090148	0.00281342
MOT	0.00435429		FRO	0.00435429		0.291931	0.00435429		-0.081775	0.00435429
MOT	0.00522562		AGR	0.00522562		2.37001	0.00522562		0.010887	0.00522562
MOT	0.00346865		FRO	0.00346865		0.1034	0.00346865		-0.096768	0.00346865
MOT	0.00413493		AGR	0.00413493		0.787557	0.00413493		-0.090004	0.00413493
MOT	0.00397329		GRA	0.00397329		0.0877253	0.00397329		-0.096768	0.00397329
MOT	0.00385427		AGR	0.00385427		0.336304	0.00385427		-0.012036	0.00385427
MOT	0.00341825		FRO	0.00341825		0.0586786	0.00341825		-0.094566	0.00341825
MOT	0.00263338		AGR	0.00263338		0.0808182	0.00263338		-0.090004	0.00263338
MOT	0.0031319		FRO	0.0031319		0.113273	0.0031319		-0.096484	0.0031319
MOT	0.00279878		FRO	0.00279878		0.50504	0.00279878		-0.083699	0.00279878
MOT	0.00324132		FRO	0.00324132		0.148306	0.00324132		-0.095077	0.00324132
MOT	0.00329827		AGR	0.00329827		0.215848	0.00329827		-0.070872	0.00329827
MOT	0.00325591		AGR	0.00325591		0.267224	0.00325591		-0.090004	0.00325591
MOT	0.00329644		FRO	0.00329644		0.217684	0.00329644		-0.06143	0.00329644
MOT	0.00381799		AGR	0.00381799		0.428243	0.00381799		-0.090004	0.00381799
MOT	0.0040682		FRO	0.0040682		0.523879	0.0040682		-0.095265	0.0040682
MOT	0.00360129		FRO	0.00360129		0.314808	0.00360129		-0.093942	0.00360129
MOT	0.0037198		AGR	0.0037198		0.627112	0.0037198		-0.022825	0.0037198
MOT	0.00298414		FRO	0.00298414		0.472908	0.00298414		-0.079291	0.00298414
MOT	0.0032529		AGR	0.0032529		0.178977	0.0032529		-0.075928	0.0032529
MOT	0.00375666		AGR	0.00375666		0.150321	0.00375666		-0.090004	0.00375666
MOT	0.00332741		FRO	0.00332741		0.15365	0.00332741		-0.096108	0.00332741
DOR	0.00293646		FRO	0.00293646		3.41059	0.00293646		0.081821	0.00293646
DOR	0.0054367		FRO	0.0054367		2.77887	0.0054367		0.080984	0.0054367
DOR	0.00609088		FRO	0.00609088		2.39108	0.00609088		0.018432	0.00609088
DOR	0.0045239		PAR	0.0045239		4.40936	0.0045239		-0.013063	0.0045239
DOR	0.00338597		FRO	0.00338597		4.54658	0.00338597		-0.059248	0.00338597
DOR	0.00449692		FRO	0.00449692		3.67827	0.00449692		-0.016803	0.00449692
DOR	0.00377225		FRO	0.00377225		2.56431	0.00377225		-0.083699	0.00377225
DOR	0.00657001		FRO	0.00657001		3.56475	0.00657001		-0.033929	0.00657001
DOR	0.00530159		FRO	0.00530159		2.07754	0.00530159		-0.030797	0.00530159
DOR	0.00432493		FRO	0.00432493		5.59721	0.00432493		-0.083699	0.00432493
DOR	0.0049227		FRO	0.0049227		5.31491	0.0049227		-0.064863	0.0049227
DOR	0.00319298		FRO	0.00319298		2.7265	0.00319298		-0.083699	0.00319298
DOR	0.00450607		FRO	0.00450607		0.548601	0.00450607		-0.082353	0.00450607
DOR	0.00502158		FRO	0.00502158		2.74284	0.00502158		-0.083699	0.00502158
DOR	0.00347033		FRO	0.00347033		5.00855	0.00347033		-0.046732	0.00347033
DOR	0.00452907		FRO	0.00452907		1.35988	0.00452907		-0.083699	0.00452907
DOR	0.00273352		FRO	0.00273352		2.52233	0.00273352		-0.032464	0.00273352
DOR	0.00240117		FRO	0.00240117		2.01068	0.00240117		-0.079644	0.00240117
DOR	0.0026664		FRO	0.0026664		0.942831	0.0026664		-0.083699	0.0026664
DOR	0.00300406		AGR	0.00300406		1.92205	0.00300406		-0.086163	0.00300406
DOR	0.00317332		AGR	0.00317332		3.48965	0.00317332		-0.064655	0.00317332
DOR	0.0030241		AGR	0.0030241		1.83699	0.0030241		0.0015138	0.0030241
DOR	0.00382733		AGR	0.00382733		3.62544	0.00382733		-0.06961	0.00382733
VEN	0.00694278		FRO	0.00694278		4.17995	0.00694278		0.039032	0.00694278
VEN	0.00734923		FRO	0.00734923		3.86898	0.00734923		0.039694	0.00734923
VEN	0.00524916		PAR	0.00524916		3.77498	0.00524916		-0.0035251	0.00524916
VEN	0.00276262		PAR	0.00276262		2.34155	0.00276262		-0.01551	0.00276262
VEN	0.00314633		PAR	0.00314633		2.00904	0.00314633		-0.016803	0.00314633
VEN	0.00265067		PAR	0.00265067		3.35196	0.00265067		-0.016803	0.00265067
VEN	0.00313473		PAR	0.00313473		6.24201	0.00313473		-0.016803	0.00313473
VEN	0.00335886		AGR	0.00335886		2.83797	0.00335886		-0.085449	0.00335886
VEN	0.0051407		FRO	0.0051407		3.08728	0.0051407		0.020398	0.0051407
VEN	0.00484461		FRO	0.00484461		2.87954	0.00484461		0.03642	0.00484461
VEN	0.0037379		FRO	0.0037379		2.33349	0.0037379		0.026802	0.0037379
VEN	0.00414876		FRO	0.00414876		2.26434	0.00414876		0.03642	0.00414876
VEN	0.00454606		FRO	0.00454606		5.39104	0.00454606		0.013999	0.00454606
VEN	0.00365756		FRO	0.00365756		2.53832	0.00365756		-0.0032228	0.00365756
VEN	0.00385778		AGR	0.00385778		2.37481	0.00385778		-0.061195	0.00385778
VEN	0.00355731		FRO	0.00355731		4.24074	0.00355731		-0.0018615	0.00355731
VEN	0.00545601		FRO	0.00545601		4.60942	0.00545601		0.037432	0.00545601
VEN	0.00347869		AGR	0.00347869		3.15372	0.00347869		0.048975	0.00347869
VEN	0.00346292		AGR	0.00346292		1.74666	0.00346292		0.040971	0.00346292
VEN	0.00321949		AGR	0.00321949		4.61568	0.00321949		-0.0040738	0.00321949
VEN	0.00359643		AGR	0.00359643		2.99307	0.00359643		0.029367	0.00359643
VEN	0.00300374		FRO	0.00300374		1.98778	0.00300374		-0.03437	0.00300374
VEN	0.00422821		AGR	0.00422821		0.999872	0.00422821		-0.070872	0.00422821
VEN	0.00346623		AGR	0.00346623		1.65771	0.00346623		0.019729	0.00346623
VEN	0.00375076		AGR	0.00375076		2.47411	0.00375076		0.029367	0.00375076
LIM	0.0106595		POL	0.0106595		6.84032	0.0106595		0.063553	0.0106595
LIM	0.012264		POL	0.012264		6.61582	0.012264		0.067474	0.012264
LIM	0.011677		POL	0.011677		10.037	0.011677		0.083298	0.011677
LIM	0.0147502		POL	0.0147502		7.95646	0.0147502		0.075507	0.0147502
LIM	0.0094465		AGR	0.0094465		8.96252	0.0094465		0.068151	0.0094465
LIM	0.00883544		POL	0.00883544		10.104	0.00883544		0.061315	0.00883544
LIM	0.00649449		FRO	0.00649449		5.42827	0.00649449		0.082616	0.00649449
LIM	0.00506826		FRO	0.00506826		9.00771	0.00506826		0.087449	0.00506826
LIM	0.00482495		FRO	0.00482495		9.78965	0.00482495		0.067968	0.00482495
LIM	0.00523217		FRO	0.00523217		5.46387	0.00523217		0.078216	0.00523217
LIM	0.00984886		FRO	0.00984886		7.89406	0.00984886		0.053514	0.00984886
LIM	0.00523837		FRO	0.00523837		4.54122	0.00523837		0.084469	0.00523837
LIM	0.00431448		PAR	0.00431448		7.67934	0.00431448		0.071903	0.00431448
FP	0.00353113		PAR	0.00353113		9.96939	0.00353113		-0.013063	0.00353113
FP	0.00337679		FRO	0.00337679		8.15216	0.00337679		-0.015521	0.00337679
FP	0.00473082		FRO	0.00473082		7.77798	0.00473082		-0.028956	0.00473082
FP	0.00453654		FRO	0.00453654		6.47728	0.00453654		-0.016803	0.00453654
FP	0.0035817		FRO	0.0035817		9.4451	0.0035817		-0.013708	0.0035817
FP	0.00441839		FRO	0.00441839		8.66577	0.00441839		-0.016069	0.00441839
FP	0.00347136		FRO	0.00347136		8.82571	0.00347136		0.084325	0.00347136
FP	0.00339904		FRO	0.00339904		8.21957	0.00339904		0.082464	0.00339904
FP	0.00504839		FRO	0.00504839		6.97048	0.00504839		0.057825	0.00504839
FP	0.00729928		POL	0.00729928		8.13175	0.00729928		0.049621	0.00729928
FP	0.00464172		FRO	0.00464172		9.18369	0.00464172		0.025927	0.00464172
FP	0.00567376		PAR	0.00567376		9.32545	0.00567376		0.037432	0.00567376
FP	0.00564069		FRO	0.00564069		5.09777	0.00564069		-0.0053518	0.00564069
FP	0.00390826		FRO	0.00390826		6.75681	0.00390826		0.037432	0.00390826
FP	0.00473331		FRO	0.00473331		7.72288	0.00473331		0.023046	0.00473331
FP	0.0062501		FRO	0.0062501		6.04133	0.0062501		0.010661	0.0062501
FP	0.00403267		FRO	0.00403267		7.76357	0.00403267		0.037432	0.00403267
FP	0.00408543		FRO	0.00408543		7.92621	0.00408543		0.037432	0.00408543
FP	0.00475652		AGR	0.00475652		8.59124	0.00475652		-0.058633	0.00475652
FP	0.00348461		FRO	0.00348461		6.19293	0.00348461		0.035319	0.00348461
FP	0.00437916		AGR	0.00437916		9.7173	0.00437916		-0.0553	0.00437916
FP	0.00376116		AGR	0.00376116		5.97209	0.00376116		-0.068239	0.00376116
FP	0.00332271		AGR	0.00332271		8.67515	0.00332271		-0.068239	0.00332271
FP	0.00261692		AGR	0.00261692		5.5453	0.00261692		0.0098458	0.00261692
FP	0.00489949		FRO	0.00489949		6.55845	0.00489949		-0.02423	0.00489949
FP	0.00476102		FRO	0.00476102		9.6901	0.00476102		-0.02423	0.00476102
FP	0.0053124		FRO	0.0053124		5.78215	0.0053124		0.01993	0.0053124
FP	0.00581996		AGR	0.00581996		6.06707	0.00581996		0.025503	0.00581996
FP	0.00437001		FRO	0.00437001		6.91722	0.00437001		0.044839	0.00437001
FP	0.00461222		FRO	0.00461222		8.64617	0.00461222		0.029367	0.00461222
DMN	0.00605211		PAR	0.00605211		6.70165	0.00605211		-0.013063	0.00605211
DMN	0.00339883		PAR	0.00339883		2.89921	0.00339883		-0.013063	0.00339883
DMN	0.00427517		PAR	0.00427517		9.75614	0.00427517		-0.013063	0.00427517
DMN	0.00419967		PAR	0.00419967		9.35365	0.00419967		-0.013233	0.00419967
DMN	0.00362408		PAR	0.00362408		9.07414	0.00362408		-0.013063	0.00362408
DMN	0.00337636		FRO	0.00337636		10.149	0.00337636		0.070002	0.00337636
DMN	0.00344642		FRO	0.00344642		10.3451	0.00344642		0.080273	0.00344642
DMN	0.00376313		PAR	0.00376313		5.7329	0.00376313		-0.0027901	0.00376313
DMN	0.00351697		FRO	0.00351697		8.0475	0.00351697		0.023024	0.00351697
DMN	0.00413389		FRO	0.00413389		11.0462	0.00413389		0.07957	0.00413389
DMN	0.00567329		FRO	0.00567329		6.67545	0.00567329		0.029655	0.00567329
DMN	0.00461234		FRO	0.00461234		9.5257	0.00461234		0.065874	0.00461234
DMN	0.00535207		FRO	0.00535207		6.63666	0.00535207		0.036956	0.00535207
DMN	0.00552024		POL	0.00552024		9.69611	0.00552024		0.072664	0.00552024
DMN	0.00862824		POL	0.00862824		9.50999	0.00862824		0.061154	0.00862824
DMN	0.00528542		POL	0.00528542		8.75681	0.00528542		-0.0039909	0.00528542
DMN	0.00600912		FRO	0.00600912		7.5078	0.00600912		-0.0086029	0.00600912
DMN	0.00884909		POL	0.00884909		10.6781	0.00884909		0.076887	0.00884909
DMN	0.00741161		FRO	0.00741161		10.482	0.00741161		0.038733	0.00741161
DMN	0.00593168		AGR	0.00593168		8.27569	0.00593168		0.065299	0.00593168
DMN	0.00506544		FRO	0.00506544		10.5919	0.00506544		0.029367	0.00506544
DMN	0.00537649		FRO	0.00537649		9.85199	0.00537649		0.033089	0.00537649
DMN	0.00808569		AGR	0.00808569		4.34278	0.00808569		0.038873	0.00808569
DMN	0.0053414		FRO	0.0053414		9.90506	0.0053414		0.029367	0.0053414
DMN	0.00367584		FRO	0.00367584		9.36473	0.00367584		0.030289	0.00367584
DMN	0.00463225		FRO	0.00463225		10.5513	0.00463225		0.029367	0.00463225
DMN	0.00465013		FRO	0.00465013		9.62196	0.00465013		0.019392	0.00465013
DMN	0.00402491		FRO	0.00402491		9.02192	0.00402491		0.029367	0.00402491
DMN	0.00268859		AGR	0.00268859		9.75588	0.00268859		0.016907	0.00268859
DMN	0.00517224		AGR	0.00517224		6.94602	0.00517224		0.029367	0.00517224
DMN	0.00429377		PAR	0.00429377		7.57054	0.00429377		-0.0087632	0.00429377
DMN	0.00578335		GRA	0.00578335		6.87371	0.00578335		0.017203	0.00578335
DMN	0.00393125		FRO	0.00393125		6.23911	0.00393125		-0.02423	0.00393125
DMN	0.00372891		AGR	0.00372891		10.4045	0.00372891		0.0044496	0.00372891
DMN	0.00454158		FRO	0.00454158		10.0927	0.00454158		-0.02423	0.00454158
DMN	0.00452701		AGR	0.00452701		9.87229	0.00452701		0.019127	0.00452701
DMN	0.00523711		AGR	0.00523711		8.78853	0.00523711		0.04806	0.00523711
DMN	0.0038214		FRO	0.0038214		11.0083	0.0038214		-0.022495	0.0038214
DMN	0.00412829		FRO	0.00412829		5.38355	0.00412829		-0.02423	0.00412829

## Sheet: Figure 5
Figure 5A			Figure 5B			Figure 5C			Figure 5D
Intracortical Myelin Content	Structure-Function Coupling		Intracortical Myelin Content	Temporal Structure-Function Coupling Variance		Hurst Exponent	Structure-Function Coupling		Hurst Exponent	Temporal Structure-Function Coupling Variance
1.79585	0.255003		1.79585	0.00482087		0.691188	0.255003		0.691188	0.00482087
1.72413	0.100893		1.72413	0.00472523		0.718562	0.100893		0.718562	0.00472523
1.81701	0.310353		1.81701	0.00308469		0.870002	0.310353		0.870002	0.00308469
1.83708	0.272595		1.83708	0.00354351		0.84158	0.272595		0.84158	0.00354351
1.86701	0.289328		1.86701	0.00271483		1.00104	0.289328		1.00104	0.00271483
1.80259	0.381405		1.80259	0.00341152		1.00716	0.381405		1.00716	0.00341152
1.82602	0.175822		1.82602	0.00492729		0.59562	0.175822		0.59562	0.00492729
1.73734	0.320056		1.73734	0.0026694		1.02908	0.320056		1.02908	0.0026694
1.8792	0.310259		1.8792	0.00397911		1.04097	0.310259		1.04097	0.00397911
1.90406	0.301613		1.90406	0.00348364		0.888389	0.301613		0.888389	0.00348364
1.9086	0.323953		1.9086	0.00254409		0.962269	0.323953		0.962269	0.00254409
1.86217	0.38066		1.86217	0.00651539		1.22881	0.38066		1.22881	0.00651539
1.87814	0.275943		1.87814	0.00519754		0.606419	0.275943		0.606419	0.00519754
1.78705	0.398459		1.78705	0.00327796		1.10135	0.398459		1.10135	0.00327796
1.89851	0.36963		1.89851	0.00401719		1.10363	0.36963		1.10363	0.00401719
1.86678	0.333843		1.86678	0.00451473		0.784564	0.333843		0.784564	0.00451473
1.7939	0.277341		1.7939	0.00355595		1.04974	0.277341		1.04974	0.00355595
1.9308	0.360689		1.9308	0.0034815		1.06811	0.360689		1.06811	0.0034815
1.86545	0.384858		1.86545	0.00348456		1.15109	0.384858		1.15109	0.00348456
1.87024	0.261238		1.87024	0.00531879		0.696658	0.261238		0.696658	0.00531879
1.92786	0.341591		1.92786	0.00273372		1.06819	0.341591		1.06819	0.00273372
1.86777	0.353591		1.86777	0.00296488		0.923661	0.353591		0.923661	0.00296488
1.76174	0.289515		1.76174	0.00279303		1.1007	0.289515		1.1007	0.00279303
1.88505	0.295509		1.88505	0.00341613		1.18064	0.295509		1.18064	0.00341613
1.89732	0.30274		1.89732	0.00244377		1.11355	0.30274		1.11355	0.00244377
1.87706	0.284882		1.87706	0.00256419		0.997025	0.284882		0.997025	0.00256419
1.84514	0.331964		1.84514	0.00179041		1.09775	0.331964		1.09775	0.00179041
1.73875	0.272013		1.73875	0.0027414		1.01445	0.272013		1.01445	0.0027414
1.87039	0.349584		1.87039	0.0021106		1.14429	0.349584		1.14429	0.0021106
1.87059	0.304686		1.87059	0.00287743		0.987683	0.304686		0.987683	0.00287743
1.81835	0.25846		1.81835	0.00347903		0.998387	0.25846		0.998387	0.00347903
1.88415	0.236368		1.88415	0.00267987		0.78955	0.236368		0.78955	0.00267987
1.90968	0.254504		1.90968	0.00264904		0.924673	0.254504		0.924673	0.00264904
1.89861	0.26078		1.89861	0.00389794		0.677081	0.26078		0.677081	0.00389794
1.82478	0.256775		1.82478	0.00442092		0.748762	0.256775		0.748762	0.00442092
1.92093	0.252825		1.92093	0.00489968		0.768089	0.252825		0.768089	0.00489968
1.84466	0.282202		1.84466	0.0038915		0.85665	0.282202		0.85665	0.0038915
1.91991	0.300283		1.91991	0.00371254		0.78706	0.300283		0.78706	0.00371254
1.86452	0.303733		1.86452	0.00541173		0.825587	0.303733		0.825587	0.00541173
1.88069	0.317092		1.88069	0.00399978		0.894612	0.317092		0.894612	0.00399978
1.87975	0.243317		1.87975	0.00419281		0.823443	0.243317		0.823443	0.00419281
1.82672	0.33185		1.82672	0.00470562		0.846657	0.33185		0.846657	0.00470562
1.92156	0.408155		1.92156	0.00351882		0.971928	0.408155		0.971928	0.00351882
1.88468	0.433793		1.88468	0.00486801		0.979414	0.433793		0.979414	0.00486801
1.90413	0.503335		1.90413	0.00449876		0.988071	0.503335		0.988071	0.00449876
1.86629	0.353		1.86629	0.00470969		0.956885	0.353		0.956885	0.00470969
1.92033	0.317341		1.92033	0.00309346		0.969375	0.317341		0.969375	0.00309346
1.89762	0.422142		1.89762	0.00444584		0.963173	0.422142		0.963173	0.00444584
1.86014	0.187623		1.86014	0.00454172		0.744587	0.187623		0.744587	0.00454172
1.95203	0.20607		1.95203	0.00471907		0.851128	0.20607		0.851128	0.00471907
1.91582	0.392887		1.91582	0.00357159		1.01158	0.392887		1.01158	0.00357159
1.893	0.375646		1.893	0.00390922		1.04082	0.375646		1.04082	0.00390922
1.91009	0.479905		1.91009	0.00490376		0.845773	0.479905		0.845773	0.00490376
1.84754	0.22486		1.84754	0.00440264		0.725081	0.22486		0.725081	0.00440264
1.9483	0.253934		1.9483	0.00424893		0.739143	0.253934		0.739143	0.00424893
1.84727	0.220312		1.84727	0.00376774		0.753805	0.220312		0.753805	0.00376774
1.93881	0.342044		1.93881	0.00307587		0.950113	0.342044		0.950113	0.00307587
1.77066	0.235602		1.77066	0.00239477		0.88423	0.235602		0.88423	0.00239477
1.91823	0.370033		1.91823	0.00347416		0.884071	0.370033		0.884071	0.00347416
1.87814	0.259782		1.87814	0.00290704		0.87223	0.259782		0.87223	0.00290704
1.85118	0.20943		1.85118	0.00275293		0.838841	0.20943		0.838841	0.00275293
1.97832	0.270985		1.97832	0.00369728		0.791744	0.270985		0.791744	0.00369728
1.83615	0.282388		1.83615	0.0037181		0.89898	0.282388		0.89898	0.0037181
1.93023	0.280102		1.93023	0.0031936		0.908122	0.280102		0.908122	0.0031936
1.82286	0.265682		1.82286	0.00391528		0.792889	0.265682		0.792889	0.00391528
1.92251	0.275079		1.92251	0.00336869		0.821175	0.275079		0.821175	0.00336869
1.81295	0.291709		1.81295	0.0036528		0.846813	0.291709		0.846813	0.0036528
1.97865	0.336098		1.97865	0.00408251		0.808884	0.336098		0.808884	0.00408251
1.69879	0.18003		1.69879	0.00460517		0.711061	0.18003		0.711061	0.00460517
1.68661	0.197808		1.68661	0.00305487		0.960949	0.197808		0.960949	0.00305487
1.68091	0.106562		1.68091	0.0043406		1.04916	0.106562		1.04916	0.0043406
1.74707	0.170633		1.74707	0.00412206		0.986575	0.170633		0.986575	0.00412206
1.79326	0.290358		1.79326	0.00365452		0.954833	0.290358		0.954833	0.00365452
1.75405	0.307003		1.75405	0.00433171		1.01162	0.307003		1.01162	0.00433171
1.7957	0.258017		1.7957	0.00410733		0.996468	0.258017		0.996468	0.00410733
1.8132	0.410227		1.8132	0.00573011		0.862907	0.410227		0.862907	0.00573011
1.8233	0.28599		1.8233	0.00519643		0.950982	0.28599		0.950982	0.00519643
1.81849	0.203227		1.81849	0.0059632		0.900797	0.203227		0.900797	0.0059632
1.82855	0.320179		1.82855	0.00418356		0.931891	0.320179		0.931891	0.00418356
1.79211	0.182488		1.79211	0.00522883		0.925992	0.182488		0.925992	0.00522883
1.752	0.234841		1.752	0.00294944		1.02587	0.234841		1.02587	0.00294944
1.74966	0.144173		1.74966	0.00414729		0.942695	0.144173		0.942695	0.00414729
1.70535	0.253503		1.70535	0.00266		0.944445	0.253503		0.944445	0.00266
1.72787	0.246704		1.72787	0.00256558		0.912475	0.246704		0.912475	0.00256558
1.70459	0.298362		1.70459	0.00369724		0.828096	0.298362		0.828096	0.00369724
1.87585	0.114433		1.87585	0.00326358		0.870114	0.114433		0.870114	0.00326358
1.82379	0.180159		1.82379	0.0025604		0.881855	0.180159		0.881855	0.0025604
1.86505	0.198272		1.86505	0.00394215		0.79511	0.198272		0.79511	0.00394215
1.74822	0.111601		1.74822	0.00334271		0.910669	0.111601		0.910669	0.00334271
1.87312	0.205031		1.87312	0.00371825		0.933489	0.205031		0.933489	0.00371825
1.86957	0.142754		1.86957	0.00402027		0.90704	0.142754		0.90704	0.00402027
1.81061	0.250634		1.81061	0.00308836		0.92423	0.250634		0.92423	0.00308836
1.72794	0.244959		1.72794	0.00473034		0.925411	0.244959		0.925411	0.00473034
1.77263	0.304298		1.77263	0.0035619		0.983732	0.304298		0.983732	0.0035619
1.71445	0.256393		1.71445	0.00323465		1.0565	0.256393		1.0565	0.00323465
1.72488	0.241904		1.72488	0.00741603		0.946105	0.241904		0.946105	0.00741603
1.69033	0.200651		1.69033	0.00569618		0.637176	0.200651		0.637176	0.00569618
1.71423	0.0282104		1.71423	0.00566166		0.698758	0.0282104		0.698758	0.00566166
1.79778	0.189382		1.79778	0.00650641		0.765744	0.189382		0.765744	0.00650641
1.7725	0.201301		1.7725	0.00436842		0.681368	0.201301		0.681368	0.00436842
1.78461	0.107429		1.78461	0.00533569		0.792855	0.107429		0.792855	0.00533569
1.74037	0.195871		1.74037	0.00370099		0.700884	0.195871		0.700884	0.00370099
1.78701	0.201351		1.78701	0.00385627		0.762629	0.201351		0.762629	0.00385627
1.83411	0.225786		1.83411	0.00329978		0.815127	0.225786		0.815127	0.00329978
1.83568	0.249132		1.83568	0.00356496		0.913876	0.249132		0.913876	0.00356496
1.76968	0.15716		1.76968	0.00595853		0.99593	0.15716		0.99593	0.00595853
1.69233	0.108349		1.69233	0.00433943		0.818681	0.108349		0.818681	0.00433943
1.71862	0.163725		1.71862	0.00304191		0.785369	0.163725		0.785369	0.00304191
1.73841	0.177698		1.73841	0.00369048		0.771144	0.177698		0.771144	0.00369048
1.77094	0.146338		1.77094	0.00329015		0.813349	0.146338		0.813349	0.00329015
1.7483	0.172025		1.7483	0.00289511		0.840934	0.172025		0.840934	0.00289511
1.74133	0.204657		1.74133	0.00344459		0.80908	0.204657		0.80908	0.00344459
1.7629	0.210079		1.7629	0.0033941		0.801052	0.210079		0.801052	0.0033941
1.71178	0.328344		1.71178	0.00950024		0.555934	0.328344		0.555934	0.00950024
1.78192	0.154092		1.78192	0.00885961		0.648556	0.154092		0.648556	0.00885961
1.70605	0.0929977		1.70605	0.0082919		0.632217	0.0929977		0.632217	0.0082919
1.68624	0.228414		1.68624	0.00817167		0.537313	0.228414		0.537313	0.00817167
1.74502	0.185526		1.74502	0.00677466		0.871104	0.185526		0.871104	0.00677466
1.67276	0.104671		1.67276	0.00522499		0.636843	0.104671		0.636843	0.00522499
1.64436	0.159334		1.64436	0.00685014		0.562033	0.159334		0.562033	0.00685014
1.70201	0.0875054		1.70201	0.00697055		0.568553	0.0875054		0.568553	0.00697055
1.70142	0.191558		1.70142	0.00577978		0.630108	0.191558		0.630108	0.00577978
1.68976	0.157207		1.68976	0.00604176		0.597545	0.157207		0.597545	0.00604176
1.64469	0.15873		1.64469	0.00331145		0.820863	0.15873		0.820863	0.00331145
1.65038	0.083263		1.65038	0.00671721		0.640439	0.083263		0.640439	0.00671721
1.83582	0.105968		1.83582	0.00408742		0.565623	0.105968		0.565623	0.00408742
1.74027	0.239064		1.74027	0.00465649		1.02671	0.239064		1.02671	0.00465649
1.68573	0.268565		1.68573	0.00387233		1.03993	0.268565		1.03993	0.00387233
1.68775	0.316162		1.68775	0.00341764		1.06895	0.316162		1.06895	0.00341764
1.75789	0.258347		1.75789	0.00403628		1.05815	0.258347		1.05815	0.00403628
1.75144	0.300119		1.75144	0.00403052		1.01156	0.300119		1.01156	0.00403052
1.76373	0.285787		1.76373	0.00427587		1.02273	0.285787		1.02273	0.00427587
1.67226	0.238206		1.67226	0.00466711		0.999786	0.238206		0.999786	0.00466711
1.73089	0.0482361		1.73089	0.00819284		0.830138	0.0482361		0.830138	0.00819284
1.79985	0.227498		1.79985	0.00541309		1.05084	0.227498		1.05084	0.00541309
1.87533	0.231122		1.87533	0.00553929		0.971079	0.231122		0.971079	0.00553929
1.81375	0.261463		1.81375	0.00444969		0.964132	0.261463		0.964132	0.00444969
1.79721	0.272602		1.79721	0.00514481		0.903549	0.272602		0.903549	0.00514481
1.81568	0.209588		1.81568	0.00416362		1.00699	0.209588		1.00699	0.00416362
1.87412	0.248727		1.87412	0.00531351		1.02723	0.248727		1.02723	0.00531351
1.86138	0.265664		1.86138	0.00412505		0.909278	0.265664		0.909278	0.00412505
1.76054	0.192548		1.76054	0.00444518		0.972357	0.192548		0.972357	0.00444518
1.71132	0.196397		1.71132	0.00547271		0.632524	0.196397		0.632524	0.00547271
1.80621	0.254681		1.80621	0.00368761		1.06697	0.254681		1.06697	0.00368761
1.76083	0.250673		1.76083	0.00313647		0.94579	0.250673		0.94579	0.00313647
1.69734	0.0315102		1.69734	0.00619188		0.587823	0.0315102		0.587823	0.00619188
1.94917	0.118108		1.94917	0.00535786		0.69586	0.118108		0.69586	0.00535786
1.73043	0.152031		1.73043	0.00556885		0.882756	0.152031		0.882756	0.00556885
1.69121	0.260139		1.69121	0.00347593		0.852242	0.260139		0.852242	0.00347593
1.73136	0.252947		1.73136	0.00426326		0.888862	0.252947		0.888862	0.00426326
1.70143	0.232805		1.70143	0.00409609		0.830797	0.232805		0.830797	0.00409609
1.74874	0.240742		1.74874	0.00435231		0.940139	0.240742		0.940139	0.00435231
1.76682	0.237903		1.76682	0.00342574		0.795763	0.237903		0.795763	0.00342574
1.74118	0.275944		1.74118	0.00412421		1.04343	0.275944		1.04343	0.00412421
1.78706	0.298505		1.78706	0.00531288		0.858438	0.298505		0.858438	0.00531288
1.84114	0.328978		1.84114	0.00386902		0.805868	0.328978		0.805868	0.00386902
1.83021	0.329791		1.83021	0.00440944		0.918493	0.329791		0.918493	0.00440944
1.76082	0.349902		1.76082	0.00473907		0.87369	0.349902		0.87369	0.00473907
1.75698	0.274827		1.75698	0.00692262		0.912463	0.274827		0.912463	0.00692262
1.73331	0.319009		1.73331	0.00392501		1.00742	0.319009		1.00742	0.00392501
1.68383	0.176364		1.68383	0.00431408		1.13793	0.176364		1.13793	0.00431408
1.7019	0.280145		1.7019	0.00305103		1.1294	0.280145		1.1294	0.00305103
1.69174	0.325611		1.69174	0.00464922		1.0747	0.325611		1.0747	0.00464922
1.67669	0.212869		1.67669	0.00351304		1.15734	0.212869		1.15734	0.00351304
1.67127	0.28822		1.67127	0.00378605		1.10317	0.28822		1.10317	0.00378605
1.78864	0.135581		1.78864	0.00490226		0.789263	0.135581		0.789263	0.00490226
1.82028	0.109172		1.82028	0.00833494		0.864054	0.109172		0.864054	0.00833494
1.72352	0.25457		1.72352	0.00897798		0.87866	0.25457		0.87866	0.00897798
1.6731	0.223106		1.6731	0.00862613		0.748705	0.223106		0.748705	0.00862613
1.79405	0.219441		1.79405	0.0043351		0.930471	0.219441		0.930471	0.0043351
1.7908	0.237748		1.7908	0.00469261		0.93277	0.237748		0.93277	0.00469261
1.85818	0.263875		1.85818	0.00434485		0.926882	0.263875		0.926882	0.00434485
1.72126	0.347836		1.72126	0.00665626		0.861552	0.347836		0.861552	0.00665626
1.68224	0.316482		1.68224	0.00523666		0.809592	0.316482		0.809592	0.00523666
1.856	0.266168		1.856	0.00572032		0.933546	0.266168		0.933546	0.00572032
1.77209	0.213811		1.77209	0.00843605		0.92424	0.213811		0.92424	0.00843605
1.68305	0.21033		1.68305	0.00631677		0.800347	0.21033		0.800347	0.00631677
1.701	0.273389		1.701	0.00550779		0.987904	0.273389		0.987904	0.00550779
1.72142	0.263722		1.72142	0.00442221		0.997999	0.263722		0.997999	0.00442221
1.74576	0.239814		1.74576	0.00470677		0.945997	0.239814		0.945997	0.00470677
1.76165	0.236097		1.76165	0.00593562		0.920953	0.236097		0.920953	0.00593562
1.78247	0.169364		1.78247	0.00514936		1.03179	0.169364		1.03179	0.00514936
1.69409	0.279296		1.69409	0.0040378		0.945071	0.279296		0.945071	0.0040378
1.73104	0.20908		1.73104	0.00475602		0.941551	0.20908		0.941551	0.00475602
1.83767	0.160897		1.83767	0.00379418		0.94225	0.160897		0.94225	0.00379418
1.77989	0.174737		1.77989	0.00308906		0.940234	0.174737		0.940234	0.00308906
1.75103	0.235684		1.75103	0.00343362		0.931349	0.235684		0.931349	0.00343362
1.697	0.245906		1.697	0.0042459		0.925379	0.245906		0.925379	0.0042459
1.72825	0.18964		1.72825	0.00524881		0.889083	0.18964		0.889083	0.00524881
1.89389	0.265221		1.89389	0.00407958		0.70386	0.265221		0.70386	0.00407958
1.85906	0.213708		1.85906	0.00352854		0.965547	0.213708		0.965547	0.00352854
1.86284	0.262759		1.86284	0.00414894		0.859709	0.262759		0.859709	0.00414894
2.02969	0.261663		2.02969	0.00656279		0.667309	0.261663		0.667309	0.00656279
1.85323	0.28084		1.85323	0.00413573		1.07412	0.28084		1.07412	0.00413573
1.83389	0.262026		1.83389	0.00375741		1.02143	0.262026		1.02143	0.00375741
1.81031	0.276953		1.81031	0.00339875		0.908076	0.276953		0.908076	0.00339875
1.78165	0.21533		1.78165	0.00542007		0.790976	0.21533		0.790976	0.00542007
1.73823	0.195157		1.73823	0.00661746		0.680805	0.195157		0.680805	0.00661746
1.81346	0.269393		1.81346	0.00439939		0.946991	0.269393		0.946991	0.00439939
1.77547	0.190377		1.77547	0.00428099		0.880959	0.190377		0.880959	0.00428099
1.83007	0.280204		1.83007	0.0059699		0.697911	0.280204		0.697911	0.0059699
1.75516	0.131113		1.75516	0.00470484		0.712089	0.131113		0.712089	0.00470484
1.89477	0.320217		1.89477	0.00404494		0.829544	0.320217		0.829544	0.00404494
1.87835	0.336877		1.87835	0.00371564		0.990148	0.336877		0.990148	0.00371564
1.89778	0.286703		1.89778	0.00329486		0.850861	0.286703		0.850861	0.00329486
1.92171	0.279992		1.92171	0.00260029		1.02836	0.279992		1.02836	0.00260029
1.89991	0.214971		1.89991	0.00507519		0.58378	0.214971		0.58378	0.00507519
1.90454	0.29002		1.90454	0.00441149		1.04576	0.29002		1.04576	0.00441149
1.81007	0.287678		1.81007	0.00257901		1.07682	0.287678		1.07682	0.00257901
1.84999	0.438864		1.84999	0.0044887		1.0527	0.438864		1.0527	0.0044887
1.91427	0.304019		1.91427	0.00224157		0.973688	0.304019		0.973688	0.00224157
1.93916	0.339269		1.93916	0.00382202		0.851708	0.339269		0.851708	0.00382202
1.89533	0.387534		1.89533	0.00795739		1.23268	0.387534		1.23268	0.00795739
1.90839	0.253631		1.90839	0.00382237		0.749325	0.253631		0.749325	0.00382237
1.91409	0.332415		1.91409	0.00457833		1.14022	0.332415		1.14022	0.00457833
1.85656	0.248487		1.85656	0.00373442		1.06161	0.248487		1.06161	0.00373442
1.92451	0.247822		1.92451	0.00546869		0.667554	0.247822		0.667554	0.00546869
1.8827	0.405464		1.8827	0.00318739		1.1624	0.405464		1.1624	0.00318739
1.9173	0.353444		1.9173	0.0027783		1.09949	0.353444		1.09949	0.0027783
1.90388	0.363952		1.90388	0.00283012		0.960272	0.363952		0.960272	0.00283012
1.90593	0.407447		1.90593	0.00389159		1.15234	0.407447		1.15234	0.00389159
1.85538	0.30206		1.85538	0.00248653		1.11328	0.30206		1.11328	0.00248653
1.90044	0.305963		1.90044	0.0029609		1.16059	0.305963		1.16059	0.0029609
1.9058	0.32208		1.9058	0.00245101		0.995787	0.32208		0.995787	0.00245101
1.91662	0.319528		1.91662	0.00217782		1.06901	0.319528		1.06901	0.00217782
1.8992	0.345102		1.8992	0.00248579		1.15935	0.345102		1.15935	0.00248579
1.85483	0.288382		1.85483	0.00254134		1.04978	0.288382		1.04978	0.00254134
1.91945	0.315188		1.91945	0.00235018		1.02359	0.315188		1.02359	0.00235018
1.89875	0.38005		1.89875	0.00234999		1.14014	0.38005		1.14014	0.00234999
1.9033	0.272901		1.9033	0.00266487		1.02151	0.272901		1.02151	0.00266487
1.72425	0.256457		1.72425	0.00304584		0.783332	0.256457		0.783332	0.00304584
1.8062	0.295706		1.8062	0.00311816		0.930507	0.295706		0.930507	0.00311816
1.8977	0.26526		1.8977	0.00264324		0.899763	0.26526		0.899763	0.00264324
1.85127	0.258352		1.85127	0.00366531		0.704541	0.258352		0.704541	0.00366531
1.79871	0.277921		1.79871	0.00545989		0.6951	0.277921		0.6951	0.00545989
1.90943	0.27129		1.90943	0.00592643		0.723287	0.27129		0.723287	0.00592643
1.89041	0.31573		1.89041	0.00274922		0.898045	0.31573		0.898045	0.00274922
1.83116	0.267711		1.83116	0.00409719		0.906361	0.267711		0.906361	0.00409719
1.85397	0.290847		1.85397	0.00693969		0.741582	0.290847		0.741582	0.00693969
1.92165	0.273607		1.92165	0.00453749		0.835148	0.273607		0.835148	0.00453749
1.8105	0.321117		1.8105	0.00593968		0.787031	0.321117		0.787031	0.00593968
1.78825	0.279737		1.78825	0.00479083		0.871053	0.279737		0.871053	0.00479083
1.87128	0.264962		1.87128	0.00552784		0.787547	0.264962		0.787547	0.00552784
1.7809	0.327302		1.7809	0.00488123		0.875106	0.327302		0.875106	0.00488123
1.77705	0.254651		1.77705	0.00382357		0.858996	0.254651		0.858996	0.00382357
1.88039	0.342505		1.88039	0.00400804		1.11215	0.342505		1.11215	0.00400804
1.77823	0.328912		1.77823	0.00389363		0.936948	0.328912		0.936948	0.00389363
1.91773	0.326733		1.91773	0.00281342		0.975928	0.326733		0.975928	0.00281342
1.84103	0.377508		1.84103	0.00435429		0.916276	0.377508		0.916276	0.00435429
1.78193	0.160606		1.78193	0.00522562		0.703607	0.160606		0.703607	0.00522562
1.91003	0.383257		1.91003	0.00346865		0.968057	0.383257		0.968057	0.00346865
1.9318	0.192934		1.9318	0.00413493		0.911912	0.192934		0.911912	0.00413493
1.89387	0.392184		1.89387	0.00397329		1.01675	0.392184		1.01675	0.00397329
1.86854	0.172272		1.86854	0.00385427		0.768339	0.172272		0.768339	0.00385427
1.92033	0.405413		1.92033	0.00341825		0.937286	0.405413		0.937286	0.00341825
1.93117	0.326997		1.93117	0.00263338		0.950733	0.326997		0.950733	0.00263338
1.9254	0.272679		1.9254	0.0031319		0.867822	0.272679		0.867822	0.0031319
1.83103	0.265921		1.83103	0.00279878		0.853395	0.265921		0.853395	0.00279878
1.91179	0.373186		1.91179	0.00324132		0.86473	0.373186		0.86473	0.00324132
1.94212	0.252438		1.94212	0.00329827		0.783835	0.252438		0.783835	0.00329827
1.8691	0.18906		1.8691	0.00325591		0.816528	0.18906		0.816528	0.00325591
1.88958	0.260136		1.88958	0.00329644		0.866851	0.260136		0.866851	0.00329644
1.97365	0.271253		1.97365	0.00381799		0.782601	0.271253		0.782601	0.00381799
1.91467	0.280663		1.91467	0.0040682		0.79238	0.280663		0.79238	0.0040682
1.89282	0.266668		1.89282	0.00360129		0.839945	0.266668		0.839945	0.00360129
1.77423	0.215051		1.77423	0.0037198		0.731378	0.215051		0.731378	0.0037198
1.77001	0.289514		1.77001	0.00298414		0.891568	0.289514		0.891568	0.00298414
1.93641	0.320535		1.93641	0.0032529		0.885888	0.320535		0.885888	0.0032529
1.92873	0.311358		1.92873	0.00375666		0.818331	0.311358		0.818331	0.00375666
1.9022	0.298078		1.9022	0.00332741		0.86728	0.298078		0.86728	0.00332741
1.78472	0.219297		1.78472	0.00293646		0.944359	0.219297		0.944359	0.00293646
1.75303	0.0942727		1.75303	0.0054367		0.999851	0.0942727		0.999851	0.0054367
1.81241	0.216457		1.81241	0.00609088		0.945075	0.216457		0.945075	0.00609088
1.78296	0.243171		1.78296	0.0045239		1.14079	0.243171		1.14079	0.0045239
1.86531	0.315451		1.86531	0.00338597		0.984358	0.315451		0.984358	0.00338597
1.75278	0.311536		1.75278	0.00449692		0.946197	0.311536		0.946197	0.00449692
1.85539	0.279278		1.85539	0.00377225		0.99683	0.279278		0.99683	0.00377225
1.80543	0.335495		1.80543	0.00657001		0.909645	0.335495		0.909645	0.00657001
1.81078	0.36613		1.81078	0.00530159		0.895597	0.36613		0.895597	0.00530159
1.85223	0.295332		1.85223	0.00432493		0.934322	0.295332		0.934322	0.00432493
1.84128	0.31374		1.84128	0.0049227		0.920907	0.31374		0.920907	0.0049227
1.85525	0.275673		1.85525	0.00319298		1.03736	0.275673		1.03736	0.00319298
1.85856	0.319623		1.85856	0.00450607		0.925182	0.319623		0.925182	0.00450607
1.85258	0.217658		1.85258	0.00502158		0.972179	0.217658		0.972179	0.00502158
1.81592	0.288285		1.81592	0.00347033		0.989823	0.288285		0.989823	0.00347033
1.84668	0.166074		1.84668	0.00452907		0.989476	0.166074		0.989476	0.00452907
1.77893	0.224642		1.77893	0.00273352		0.923788	0.224642		0.923788	0.00273352
1.77837	0.256762		1.77837	0.00240117		0.933074	0.256762		0.933074	0.00240117
1.78081	0.264153		1.78081	0.0026664		0.910889	0.264153		0.910889	0.0026664
1.83736	0.121322		1.83736	0.00300406		0.893101	0.121322		0.893101	0.00300406
1.80388	0.169775		1.80388	0.00317332		0.831441	0.169775		0.831441	0.00317332
1.78453	0.185024		1.78453	0.0030241		0.7693	0.185024		0.7693	0.0030241
1.78373	0.16982		1.78373	0.00382733		0.91618	0.16982		0.91618	0.00382733
1.77705	0.277983		1.77705	0.00694278		0.9323	0.277983		0.9323	0.00694278
1.82941	0.305808		1.82941	0.00734923		0.843439	0.305808		0.843439	0.00734923
1.77835	0.277827		1.77835	0.00524916		0.924394	0.277827		0.924394	0.00524916
1.7958	0.250779		1.7958	0.00276262		0.981758	0.250779		0.981758	0.00276262
1.78084	0.286887		1.78084	0.00314633		0.978326	0.286887		0.978326	0.00314633
1.71384	0.251876		1.71384	0.00265067		1.1135	0.251876		1.1135	0.00265067
1.71989	0.299354		1.71989	0.00313473		1.1157	0.299354		1.1157	0.00313473
1.78443	0.142477		1.78443	0.00335886		0.908229	0.142477		0.908229	0.00335886
1.6519	0.0575293		1.6519	0.0051407		0.623464	0.0575293		0.623464	0.0051407
1.65314	0.186895		1.65314	0.00484461		0.67711	0.186895		0.67711	0.00484461
1.73227	0.181744		1.73227	0.0037379		0.679263	0.181744		0.679263	0.0037379
1.71106	0.22288		1.71106	0.00414876		0.684293	0.22288		0.684293	0.00414876
1.74022	0.140056		1.74022	0.00454606		0.853789	0.140056		0.853789	0.00454606
1.69629	0.201638		1.69629	0.00365756		0.707588	0.201638		0.707588	0.00365756
1.72435	0.217368		1.72435	0.00385778		0.807797	0.217368		0.807797	0.00385778
1.71949	0.224645		1.71949	0.00355731		0.916544	0.224645		0.916544	0.00355731
1.6764	0.148038		1.6764	0.00545601		1.00685	0.148038		1.00685	0.00545601
1.69068	0.0831148		1.69068	0.00347869		0.854964	0.0831148		0.854964	0.00347869
1.73345	0.134436		1.73345	0.00346292		0.755893	0.134436		0.755893	0.00346292
1.76616	0.158921		1.76616	0.00321949		0.829316	0.158921		0.829316	0.00321949
1.74454	0.154471		1.74454	0.00359643		0.787362	0.154471		0.787362	0.00359643
1.80337	0.182828		1.80337	0.00300374		0.80802	0.182828		0.80802	0.00300374
1.86189	0.172713		1.86189	0.00422821		0.730823	0.172713		0.730823	0.00422821
1.78399	0.205586		1.78399	0.00346623		0.840366	0.205586		0.840366	0.00346623
1.6846	0.173464		1.6846	0.00375076		0.793214	0.173464		0.793214	0.00375076
1.67336	0.275326		1.67336	0.0106595		0.553569	0.275326		0.553569	0.0106595
1.73541	0.162487		1.73541	0.012264		0.643199	0.162487		0.643199	0.012264
1.66825	0.108346		1.66825	0.011677		0.61587	0.108346		0.61587	0.011677
1.67198	0.256045		1.67198	0.0147502		0.684205	0.256045		0.684205	0.0147502
1.67268	0.273738		1.67268	0.0094465		0.526234	0.273738		0.526234	0.0094465
1.68213	0.16824		1.68213	0.00883544		0.774641	0.16824		0.774641	0.00883544
1.64031	0.0740692		1.64031	0.00649449		0.611577	0.0740692		0.611577	0.00649449
1.61438	0.154103		1.61438	0.00506826		0.691042	0.154103		0.691042	0.00506826
1.59007	0.144559		1.59007	0.00482495		0.710482	0.144559		0.710482	0.00482495
1.67268	0.135949		1.67268	0.00523217		0.618103	0.135949		0.618103	0.00523217
1.63713	0.166763		1.63713	0.00984886		0.575344	0.166763		0.575344	0.00984886
1.71708	0.181901		1.71708	0.00523837		0.5961	0.181901		0.5961	0.00523837
1.78691	0.122403		1.78691	0.00431448		0.57887	0.122403		0.57887	0.00431448
1.746	0.336802		1.746	0.00353113		1.13054	0.336802		1.13054	0.00353113
1.7251	0.343993		1.7251	0.00337679		1.04875	0.343993		1.04875	0.00337679
1.83347	0.23343		1.83347	0.00473082		1.05499	0.23343		1.05499	0.00473082
1.73879	0.304308		1.73879	0.00453654		1.03746	0.304308		1.03746	0.00453654
1.79334	0.329037		1.79334	0.0035817		0.984842	0.329037		0.984842	0.0035817
1.81658	0.267053		1.81658	0.00441839		1.07188	0.267053		1.07188	0.00441839
1.66731	0.214436		1.66731	0.00347136		0.881764	0.214436		0.881764	0.00347136
1.70725	0.194453		1.70725	0.00339904		1.0365	0.194453		1.0365	0.00339904
1.71592	0.19279		1.71592	0.00504839		0.730449	0.19279		0.730449	0.00504839
1.66691	0.159812		1.66691	0.00729928		0.840592	0.159812		0.840592	0.00729928
1.67605	0.234054		1.67605	0.00464172		1.0194	0.234054		1.0194	0.00464172
1.69425	0.212864		1.69425	0.00567376		0.986745	0.212864		0.986745	0.00567376
1.72841	0.176381		1.72841	0.00564069		0.943162	0.176381		0.943162	0.00564069
1.69372	0.240537		1.69372	0.00390826		1.01693	0.240537		1.01693	0.00390826
1.76599	0.233722		1.76599	0.00473331		0.921836	0.233722		0.921836	0.00473331
1.79668	0.179769		1.79668	0.0062501		0.872785	0.179769		0.872785	0.0062501
1.66559	0.253597		1.66559	0.00403267		0.923986	0.253597		0.923986	0.00403267
1.74166	0.25293		1.74166	0.00408543		0.989474	0.25293		0.989474	0.00408543
1.79409	0.228308		1.79409	0.00475652		0.885681	0.228308		0.885681	0.00475652
1.67221	0.236321		1.67221	0.00348461		0.986033	0.236321		0.986033	0.00348461
1.72122	0.195526		1.72122	0.00437916		0.991822	0.195526		0.991822	0.00437916
1.76949	0.183059		1.76949	0.00376116		0.868378	0.183059		0.868378	0.00376116
1.71372	0.205379		1.71372	0.00332271		0.972208	0.205379		0.972208	0.00332271
1.72093	0.137859		1.72093	0.00261692		0.885542	0.137859		0.885542	0.00261692
1.90352	0.270022		1.90352	0.00489949		1.09592	0.270022		1.09592	0.00489949
1.83885	0.254695		1.83885	0.00476102		0.943392	0.254695		0.943392	0.00476102
1.97552	0.138117		1.97552	0.0053124		0.700679	0.138117		0.700679	0.0053124
1.71641	0.050659		1.71641	0.00581996		0.565368	0.050659		0.565368	0.00581996
1.66498	0.18449		1.66498	0.00437001		0.823509	0.18449		0.823509	0.00437001
1.71368	0.13265		1.71368	0.00461222		0.876133	0.13265		0.876133	0.00461222
1.7934	0.362201		1.7934	0.00605211		0.922871	0.362201		0.922871	0.00605211
1.79765	0.265907		1.79765	0.00339883		1.03041	0.265907		1.03041	0.00339883
1.78305	0.244992		1.78305	0.00427517		1.12351	0.244992		1.12351	0.00427517
1.74995	0.315904		1.74995	0.00419967		1.05405	0.315904		1.05405	0.00419967
1.77357	0.252386		1.77357	0.00362408		1.18366	0.252386		1.18366	0.00362408
1.60793	0.208739		1.60793	0.00337636		0.837668	0.208739		0.837668	0.00337636
1.61741	0.192873		1.61741	0.00344642		0.925828	0.192873		0.925828	0.00344642
1.60124	0.150634		1.60124	0.00376313		0.736795	0.150634		0.736795	0.00376313
1.6802	0.218832		1.6802	0.00351697		0.872751	0.218832		0.872751	0.00351697
1.69466	0.239097		1.69466	0.00413389		0.967321	0.239097		0.967321	0.00413389
1.76638	0.297024		1.76638	0.00567329		0.799752	0.297024		0.799752	0.00567329
1.72873	0.306528		1.72873	0.00461234		0.929895	0.306528		0.929895	0.00461234
1.80507	0.317121		1.80507	0.00535207		0.865125	0.317121		0.865125	0.00535207
1.75494	0.0977035		1.75494	0.00552024		0.732631	0.0977035		0.732631	0.00552024
1.76538	0.0818322		1.76538	0.00862824		0.845391	0.0818322		0.845391	0.00862824
1.72563	0.198701		1.72563	0.00528542		0.952464	0.198701		0.952464	0.00528542
1.73557	0.257409		1.73557	0.00600912		0.891674	0.257409		0.891674	0.00600912
1.65895	0.180299		1.65895	0.00884909		0.832063	0.180299		0.832063	0.00884909
1.70697	0.304396		1.70697	0.00741161		0.868642	0.304396		0.868642	0.00741161
1.64025	0.242195		1.64025	0.00593168		0.783348	0.242195		0.783348	0.00593168
1.66511	0.283921		1.66511	0.00506544		0.898749	0.283921		0.898749	0.00506544
1.66409	0.258546		1.66409	0.00537649		0.934982	0.258546		0.934982	0.00537649
1.6434	0.167993		1.6434	0.00808569		0.584455	0.167993		0.584455	0.00808569
1.65155	0.268008		1.65155	0.0053414		0.924471	0.268008		0.924471	0.0053414
1.6493	0.264724		1.6493	0.00367584		0.916945	0.264724		0.916945	0.00367584
1.68329	0.212936		1.68329	0.00463225		0.862922	0.212936		0.862922	0.00463225
1.68415	0.211143		1.68415	0.00465013		0.95844	0.211143		0.95844	0.00465013
1.65705	0.2371		1.65705	0.00402491		0.938691	0.2371		0.938691	0.00402491
1.69377	0.225661		1.69377	0.00268859		0.944573	0.225661		0.944573	0.00268859
1.68167	0.147436		1.68167	0.00517224		0.872918	0.147436		0.872918	0.00517224
1.93491	0.233388		1.93491	0.00429377		0.949894	0.233388		0.949894	0.00429377
2.01233	0.3175		2.01233	0.00578335		0.64605	0.3175		0.64605	0.00578335
1.93082	0.311997		1.93082	0.00393125		0.942234	0.311997		0.942234	0.00393125
1.9098	0.248299		1.9098	0.00372891		0.936227	0.248299		0.936227	0.00372891
1.88167	0.292118		1.88167	0.00454158		0.988307	0.292118		0.988307	0.00454158
1.8299	0.225821		1.8299	0.00452701		0.856631	0.225821		0.856631	0.00452701
1.77666	0.204702		1.77666	0.00523711		0.721605	0.204702		0.721605	0.00523711
1.8502	0.279805		1.8502	0.0038214		0.894059	0.279805		0.894059	0.0038214
1.82406	0.204164		1.82406	0.00412829		0.828951	0.204164		0.828951	0.00412829

## Sheet: Figure 6
Figure 6A			Figure 6B			Figure 6C			Figure 6D
Intracortical Myelin Content	Structure-Function Coupling		Intracortical Myelin Content	Temporal Structure-Function Coupling Variance		Hurst Exponent	Structure-Function Coupling		Hurst Exponent	Temporal Structure-Function Coupling Variance
NaN	0.11272		NaN	0.00577083		0.591574	0.11272		0.591574	0.00577083
NaN	0.0868887		NaN	0.00611865		0.609943	0.0868887		0.609943	0.00611865
0.806452	0.109712		0.806452	0.00507556		0.601239	0.109712		0.601239	0.00507556
0.753731	NaN		0.753731	NaN		0.597698	NaN		0.597698	NaN
0.754098	NaN		0.754098	NaN		0.595487	NaN		0.595487	NaN
NaN	NaN		NaN	NaN		0.624204	NaN		0.624204	NaN
NaN	NaN		NaN	NaN		0.614599	NaN		0.614599	NaN
NaN	0.103749		NaN	0.00562904		0.578147	0.103749		0.578147	0.00562904
0.785185	0.0353925		0.785185	0.00708332		0.578635	0.0353925		0.578635	0.00708332
1.06087	0.0930667		1.06087	0.00490206		0.569998	0.0930667		0.569998	0.00490206
1.11207	0.149989		1.11207	0.00200914		0.573421	0.149989		0.573421	0.00200914
0.709677	0.155335		0.709677	0.00189306		0.559164	0.155335		0.559164	0.00189306
NaN	0.0166911		NaN	0.0063186		0.58443	0.0166911		0.58443	0.0063186
0.84127	0.0690313		0.84127	0.00522015		0.58363	0.0690313		0.58363	0.00522015
NaN	0.103081		NaN	0.00503835		0.588281	0.103081		0.588281	0.00503835
NaN	0.116057		NaN	0.00466111		0.592843	0.116057		0.592843	0.00466111
1.08036	NaN		1.08036	NaN		0.592395	NaN		0.592395	NaN
NaN	NaN		NaN	NaN		0.580156	NaN		0.580156	NaN
NaN	-0.00486454		NaN	0.00613292		0.600588	-0.00486454		0.600588	0.00613292
0.736842	0.0432322		0.736842	0.00553907		0.608252	0.0432322		0.608252	0.00553907
0.789474	0.0743588		0.789474	0.00474033		0.610022	0.0743588		0.610022	0.00474033
0.798246	NaN		0.798246	NaN		0.597656	NaN		0.597656	NaN
0.631148	NaN		0.631148	NaN		0.570447	NaN		0.570447	NaN
NaN	-0.0119093		NaN	0.00575618		0.624681	-0.0119093		0.624681	0.00575618
0.925926	0.0268354		0.925926	0.00447501		0.625163	0.0268354		0.625163	0.00447501
NaN	NaN		NaN	NaN		0.605626	NaN		0.605626	NaN
0.928571	0.109501		0.928571	0.00510309		0.635135	0.109501		0.635135	0.00510309
NaN	0.0392534		NaN	0.00625352		0.601682	0.0392534		0.601682	0.00625352
1	0.0883823		1	0.00411737		0.605134	0.0883823		0.605134	0.00411737
0.84127	0.165876		0.84127	0.00237519		0.556678	0.165876		0.556678	0.00237519
0.82906	0.00905021		0.82906	0.00435388		0.584597	0.00905021		0.584597	0.00435388
NaN	0.0592496		NaN	0.00304892		0.570945	0.0592496		0.570945	0.00304892
0.772358	0.152115		0.772358	0.00179693		0.578101	0.152115		0.578101	0.00179693
NaN	0.154683		NaN	0.00241984		0.556178	0.154683		0.556178	0.00241984
NaN	-0.0594964		NaN	0.00442472		0.573662	-0.0594964		0.573662	0.00442472
1.10526	-0.0288113		1.10526	0.00325183		0.571812	-0.0288113		0.571812	0.00325183
NaN	0.0214618		NaN	0.00302863		0.576926	0.0214618		0.576926	0.00302863
0.897436	0.139117		0.897436	0.00294565		0.594734	0.139117		0.594734	0.00294565
0.788618	0.151006		0.788618	0.00242507		0.57025	0.151006		0.57025	0.00242507
NaN	-0.0827191		NaN	0.00381178		0.573914	-0.0827191		0.573914	0.00381178
0.938596	-0.0365697		0.938596	0.00369098		0.590788	-0.0365697		0.590788	0.00369098
NaN	0.023699		NaN	0.0046601		0.6169	0.023699		0.6169	0.0046601
NaN	0.0767543		NaN	0.00562198		0.631112	0.0767543		0.631112	0.00562198
1.00943	0.108336		1.00943	0.00498992		0.617833	0.108336		0.617833	0.00498992
0.80531	0.127894		0.80531	0.00363176		0.584734	0.127894		0.584734	0.00363176
NaN	0.145504		NaN	0.00345177		0.55254	0.145504		0.55254	0.00345177
NaN	-0.112734		NaN	0.00437477		0.573126	-0.112734		0.573126	0.00437477
0.976471	-0.0627477		0.976471	0.00455359		0.596696	-0.0627477		0.596696	0.00455359
0.829268	-0.00482095		0.829268	0.00491849		0.631009	-0.00482095		0.631009	0.00491849
0.990654	0.049784		0.990654	0.00551453		0.64919	0.049784		0.64919	0.00551453
0.837838	0.0835704		0.837838	0.00512182		0.63016	0.0835704		0.63016	0.00512182
0.766667	0.115134		0.766667	0.00494068		0.56005	0.115134		0.56005	0.00494068
0.58042	-0.0263533		0.58042	0.00470543		0.641711	-0.0263533		0.641711	0.00470543
0.664234	0.020741		0.664234	0.00467165		0.665632	0.020741		0.665632	0.00467165
0.808696	0.0629268		0.808696	0.0052416		0.615088	0.0629268		0.615088	0.0052416
NaN	-0.0148246		NaN	0.00369074		0.680392	-0.0148246		0.680392	0.00369074
1.1129	0.105158		1.1129	0.00420254		0.660647	0.105158		0.660647	0.00420254
0.849558	0.0373293		0.849558	0.00472102		0.621174	0.0373293		0.621174	0.00472102
1.2449	0.0914737		1.2449	0.0032762		0.635206	0.0914737		0.635206	0.0032762
NaN	0.1356		NaN	0.00277308		0.614588	0.1356		0.614588	0.00277308
NaN	0.166235		NaN	0.00333818		0.581768	0.166235		0.581768	0.00333818
0.683824	0.156713		0.683824	0.00260075		0.552756	0.156713		0.552756	0.00260075
NaN	0.0128477		NaN	0.00293376		0.599749	0.0128477		0.599749	0.00293376
0.86087	0.147035		0.86087	0.00512809		0.584079	0.147035		0.584079	0.00512809
0.772358	0.154046		0.772358	0.00231674		0.569684	0.154046		0.569684	0.00231674
NaN	0.168576		NaN	0.00322791		0.54657	0.168576		0.54657	0.00322791
1.02439	-0.0527426		1.02439	0.00289646		0.572225	-0.0527426		0.572225	0.00289646
NaN	-0.0276945		NaN	0.00192736		0.571931	-0.0276945		0.571931	0.00192736
NaN	0.143501		NaN	0.00433944		0.61903	0.143501		0.61903	0.00433944
0.796875	0.158477		0.796875	0.00302386		0.595071	0.158477		0.595071	0.00302386
0.727273	0.174851		0.727273	0.00312926		0.56942	0.174851		0.56942	0.00312926
0.766667	-0.100189		0.766667	0.00316338		0.554703	-0.100189		0.554703	0.00316338
1.29592	-0.0777656		1.29592	0.00218009		0.565157	-0.0777656		0.565157	0.00218009
NaN	0.118389		NaN	0.00632373		0.656738	0.118389		0.656738	0.00632373
0.783784	0.147589		0.783784	0.00503018		0.622802	0.147589		0.622802	0.00503018
0.701493	0.174178		0.701493	0.0038351		0.588116	0.174178		0.588116	0.0038351
0.831858	0.196976		0.831858	0.00440033		0.572799	0.196976		0.572799	0.00440033
0.846154	-0.10046		0.846154	0.00281178		0.560062	-0.10046		0.560062	0.00281178
1.31	-0.0550469		1.31	0.00308125		0.596746	-0.0550469		0.596746	0.00308125
NaN	0.00398618		NaN	0.00469235		0.652284	0.00398618		0.652284	0.00469235
NaN	0.0640501		NaN	0.00616345		0.690016	0.0640501		0.690016	0.00616345
0.879032	0.110606		0.879032	0.00627996		0.677687	0.110606		0.677687	0.00627996
0.898305	0.172655		0.898305	0.00441765		0.593647	0.172655		0.593647	0.00441765
1.16505	0.187503		1.16505	0.00512814		0.582433	0.187503		0.582433	0.00512814
NaN	-0.109624		NaN	0.00333539		0.55804	-0.109624		0.55804	0.00333539
NaN	-0.0623227		NaN	0.00354473		0.59859	-0.0623227		0.59859	0.00354473
0.681159	-0.00281992		0.681159	0.00484258		0.659897	-0.00281992		0.659897	0.00484258
0.935185	0.05422		0.935185	0.00545623		0.703385	0.05422		0.703385	0.00545623
0.717557	0.100978		0.717557	0.00546994		0.695319	0.100978		0.695319	0.00546994
0.906542	0.129808		0.906542	0.0049947		0.650148	0.129808		0.650148	0.0049947
1.16346	0.139639		1.16346	0.00420184		0.608178	0.139639		0.608178	0.00420184
0.679688	-0.0242606		0.679688	0.0045241		0.659272	-0.0242606		0.659272	0.0045241
NaN	0.0357018		NaN	0.00524041		0.701372	0.0357018		0.701372	0.00524041
0.947826	0.0824502		0.947826	0.00511873		0.702036	0.0824502		0.702036	0.00511873
0.896226	0.10488		0.896226	0.00469678		0.668351	0.10488		0.668351	0.00469678
0.744361	0.00195233		0.744361	0.0053231		0.682493	0.00195233		0.682493	0.0053231
NaN	0.144346		NaN	0.0031573		0.680657	0.144346		0.680657	0.0031573
0.769912	0.139395		0.769912	0.00425674		0.519618	0.139395		0.519618	0.00425674
NaN	0.105484		NaN	0.00286189		0.649946	0.105484		0.649946	0.00286189
NaN	0.138749		NaN	0.00245473		0.641317	0.138749		0.641317	0.00245473
NaN	0.130384		NaN	0.00317277		0.556387	0.130384		0.556387	0.00317277
0.643939	0.144572		0.643939	0.00360445		0.534081	0.144572		0.534081	0.00360445
NaN	0.0450252		NaN	0.00236284		0.612098	0.0450252		0.612098	0.00236284
NaN	0.0835747		NaN	0.00202938		0.606047	0.0835747		0.606047	0.00202938
NaN	0.107889		NaN	0.00327714		0.592544	0.107889		0.592544	0.00327714
0.719697	0.130566		0.719697	0.00406624		0.591102	0.130566		0.591102	0.00406624
0.81982	0.133581		0.81982	0.00302557		0.577146	0.133581		0.577146	0.00302557
0.701493	0.14987		0.701493	0.0034591		0.560834	0.14987		0.560834	0.0034591
1.27473	-0.0187249		1.27473	0.0024956		0.574477	-0.0187249		0.574477	0.0024956
0.756303	0.156113		0.756303	0.00394097		0.589507	0.156113		0.589507	0.00394097
0.729927	0.180582		0.729927	0.00448577		0.575664	0.180582		0.575664	0.00448577
0.635514	-0.0722104		0.635514	0.00285263		0.54623	-0.0722104		0.54623	0.00285263
NaN	0.115565		NaN	0.00626227		0.681919	0.115565		0.681919	0.00626227
0.909091	0.145979		0.909091	0.00585985		0.653337	0.145979		0.653337	0.00585985
0.730769	0.1691		0.730769	0.0050143		0.617487	0.1691		0.617487	0.0050143
0.819672	0.188685		0.819672	0.00474448		0.59765	0.188685		0.59765	0.00474448
NaN	-0.10456		NaN	0.00289003		0.530716	-0.10456		0.530716	0.00289003
1.28866	-0.0789383		1.28866	0.00180973		0.549148	-0.0789383		0.549148	0.00180973
NaN	0.0685857		NaN	0.00600929		0.713666	0.0685857		0.713666	0.00600929
0.755906	0.119406		0.755906	0.00587083		0.714058	0.119406		0.714058	0.00587083
0.970588	0.175524		0.970588	0.00475931		0.62386	0.175524		0.62386	0.00475931
0.857143	0.189075		0.857143	0.00457037		0.603108	0.189075		0.603108	0.00457037
NaN	-0.119455		NaN	0.00288061		0.527025	-0.119455		0.527025	0.00288061
0.878378	-0.0957037		0.878378	0.00189734		0.549775	-0.0957037		0.549775	0.00189734
1	0.0700722		1	0.00531315		0.733107	0.0700722		0.733107	0.00531315
0.844828	0.145698		0.844828	0.00457146		0.695746	0.145698		0.695746	0.00457146
1.14414	0.156214		1.14414	0.0036377		0.642797	0.156214		0.642797	0.0036377
NaN	0.157137		NaN	0.00349814		0.613368	0.157137		0.613368	0.00349814
0.981818	-0.102028		0.981818	0.00261684		0.556406	-0.102028		0.556406	0.00261684
0.779661	-0.0633534		0.779661	0.00367723		0.603872	-0.0633534		0.603872	0.00367723
0.931035	-0.00552627		0.931035	0.00521964		0.671358	-0.00552627		0.671358	0.00521964
0.857143	0.0582144		0.857143	0.00530546		0.727441	0.0582144		0.727441	0.00530546
NaN	0.108506		NaN	0.00473113		0.742821	0.108506		0.742821	0.00473113
0.834783	0.131826		0.834783	0.00390368		0.718463	0.131826		0.718463	0.00390368
0.982456	0.131777		0.982456	0.0027964		0.675068	0.131777		0.675068	0.0027964
1.03846	0.0849716		1.03846	0.00526633		0.726226	0.0849716		0.726226	0.00526633
1.08333	0.112914		1.08333	0.00394335		0.720599	0.112914		0.720599	0.00394335
NaN	0.11229		NaN	0.00251341		0.696871	0.11229		0.696871	0.00251341
0.972727	0.0091291		0.972727	0.00625546		0.658442	0.0091291		0.658442	0.00625546
NaN	0.0523349		NaN	0.0055106		0.686177	0.0523349		0.686177	0.0055106
1.16522	0.0910441		1.16522	0.00401027		0.53256	0.0910441		0.53256	0.00401027
0.873684	0.118677		0.873684	0.00234464		0.622219	0.118677		0.622219	0.00234464
NaN	0.0947316		NaN	0.00322506		0.580785	0.0947316		0.580785	0.00322506
0.885965	0.1001		0.885965	0.00425357		0.559616	0.1001		0.559616	0.00425357
0.745614	0.115671		0.745614	0.00497999		0.551794	0.115671		0.551794	0.00497999
NaN	0.0351565		NaN	0.00230088		0.584951	0.0351565		0.584951	0.00230088
NaN	0.0662927		NaN	0.00212657		0.583395	0.0662927		0.583395	0.00212657
NaN	0.0812964		NaN	0.00340889		0.58491	0.0812964		0.58491	0.00340889
0.780702	0.114971		0.780702	0.00506299		0.587611	0.114971		0.587611	0.00506299
0.776923	0.130691		0.776923	0.00533121		0.575899	0.130691		0.575899	0.00533121
0.669421	0.149972		0.669421	0.00546925		0.57348	0.149972		0.57348	0.00546925
1.22105	-0.020319		1.22105	0.00274956		0.54696	-0.020319		0.54696	0.00274956
NaN	0.00690858		NaN	0.00217753		0.551292	0.00690858		0.551292	0.00217753
0.75	0.138911		0.75	0.00595331		0.621855	0.138911		0.621855	0.00595331
0.661538	0.147653		0.661538	0.00567283		0.59691	0.147653		0.59691	0.00567283
0.888889	0.163068		0.888889	0.00568592		0.586494	0.163068		0.586494	0.00568592
1.12088	-0.0601603		1.12088	0.0025213		0.523289	-0.0601603		0.523289	0.0025213
NaN	-0.0422036		NaN	0.00192736		0.53556	-0.0422036		0.53556	0.00192736
0.81746	0.114601		0.81746	0.00515472		0.705083	0.114601		0.705083	0.00515472
NaN	0.14154		NaN	0.00536749		0.683604	0.14154		0.683604	0.00536749
0.904348	0.150476		0.904348	0.00521929		0.637461	0.150476		0.637461	0.00521929
0.946429	0.154976		0.946429	0.00468172		0.604034	0.154976		0.604034	0.00468172
1.0084	0.155813		1.0084	0.00473533		0.594745	0.155813		0.594745	0.00473533
NaN	-0.103326		NaN	0.00398184		0.51801	-0.103326		0.51801	0.00398184
0.758865	-0.0938147		0.758865	0.00193332		0.51983	-0.0938147		0.51983	0.00193332
NaN	-0.0758287		NaN	0.00144542		0.538645	-0.0758287		0.538645	0.00144542
0.983051	0.066205		0.983051	0.00490815		0.713891	0.066205		0.713891	0.00490815
NaN	0.140716		NaN	0.00445476		0.71718	0.140716		0.71718	0.00445476
0.964912	0.145129		0.964912	0.00391042		0.668343	0.145129		0.668343	0.00391042
NaN	0.143082		NaN	0.00321645		0.626729	0.143082		0.626729	0.00321645
NaN	-0.111233		NaN	0.003899		0.528756	-0.111233		0.528756	0.003899
0.868421	-0.114502		0.868421	0.00186506		0.534311	-0.114502		0.534311	0.00186506
1.17273	-0.0913638		1.17273	0.00182658		0.553277	-0.0913638		0.553277	0.00182658
NaN	-0.0543167		NaN	0.00370672		0.598986	-0.0543167		0.598986	0.00370672
1.09346	-0.00288886		1.09346	0.00501675		0.664961	-0.00288886		0.664961	0.00501675
0.792	0.0569627		0.792	0.00506424		0.723153	0.0569627		0.723153	0.00506424
0.954955	0.133286		0.954955	0.00321448		0.707807	0.133286		0.707807	0.00321448
1.22642	0.118404		1.22642	0.00204975		0.664614	0.118404		0.664614	0.00204975
1.02105	-0.111801		1.02105	0.00271368		0.553209	-0.111801		0.553209	0.00271368
0.78626	-0.0945164		0.78626	0.0028452		0.567617	-0.0945164		0.567617	0.0028452
0.923077	-0.0579135		0.923077	0.00460539		0.601595	-0.0579135		0.601595	0.00460539
0.908257	-0.0071957		0.908257	0.00553469		0.655369	-0.0071957		0.655369	0.00553469
NaN	0.10932		NaN	0.00408051		0.758635	0.10932		0.758635	0.00408051
0.889831	0.115322		0.889831	0.00306471		0.734639	0.115322		0.734639	0.00306471
NaN	0.106461		NaN	0.00167572		0.698354	0.106461		0.698354	0.00167572
NaN	-0.0536261		NaN	0.00504915		0.594675	-0.0536261		0.594675	0.00504915
NaN	-0.0121118		NaN	0.00572495		0.633816	-0.0121118		0.633816	0.00572495
0.854701	0.0563947		0.854701	0.00511085		0.72782	0.0563947		0.72782	0.00511085
0.853659	0.0785609		0.853659	0.00447321		0.748353	0.0785609		0.748353	0.00447321
0.913793	0.0917259		0.913793	0.00331541		0.737214	0.0917259		0.737214	0.00331541
0.973451	0.0979504		0.973451	0.00219184		0.711782	0.0979504		0.711782	0.00219184
0.839623	-0.0230506		0.839623	0.00504366		0.602117	-0.0230506		0.602117	0.00504366
1.17822	0.00588333		1.17822	0.00473794		0.642131	0.00588333		0.642131	0.00473794
1.23158	0.0280141		1.23158	0.00440319		0.684127	0.0280141		0.684127	0.00440319
1	0.0476983		1	0.00428812		0.711509	0.0476983		0.711509	0.00428812
1.13636	-0.0348467		1.13636	0.00408938		0.581065	-0.0348467		0.581065	0.00408938
1.05455	0.0983417		1.05455	0.00428891		0.598627	0.0983417		0.598627	0.00428891
0.901786	0.0580166		0.901786	0.00441273		0.553885	0.0580166		0.553885	0.00441273
NaN	0.0412587		NaN	0.00243984		0.564217	0.0412587		0.564217	0.00243984
NaN	0.0626833		NaN	0.00214238		0.56216	0.0626833		0.56216	0.00214238
0.848214	0.108991		0.848214	0.00517556		0.606367	0.108991		0.606367	0.00517556
0.639098	0.0996289		0.639098	0.00530698		0.578143	0.0996289		0.578143	0.00530698
0.788618	0.0900115		0.788618	0.00505235		0.556298	0.0900115		0.556298	0.00505235
NaN	-0.014289		NaN	0.00229187		0.532951	-0.014289		0.532951	0.00229187
0.774194	0.131424		0.774194	0.00508991		0.63226	0.131424		0.63226	0.00508991
0.824	0.114116		0.824	0.00471316		0.591355	0.114116		0.591355	0.00471316
0.753968	0.100877		0.753968	0.00422864		0.564992	0.100877		0.564992	0.00422864
NaN	-0.0661115		NaN	0.0033231		0.533187	-0.0661115		0.533187	0.0033231
NaN	-0.0649569		NaN	0.0020372		0.52406	-0.0649569		0.52406	0.0020372
1.21698	0.0978576		1.21698	0.0045467		0.673112	0.0978576		0.673112	0.0045467
1.15	0.134075		1.15	0.00439189		0.689372	0.134075		0.689372	0.00439189
0.737705	0.136593		0.737705	0.00443768		0.66648	0.136593		0.66648	0.00443768
0.729323	0.120939		0.729323	0.00367202		0.62117	0.120939		0.62117	0.00367202
0.76378	-0.0973107		0.76378	0.00314194		0.546904	-0.0973107		0.546904	0.00314194
NaN	-0.0987202		NaN	0.00187952		0.541108	-0.0987202		0.541108	0.00187952
0.9	0.0829178		0.9	0.00474672		0.690301	0.0829178		0.690301	0.00474672
0.963964	0.123108		0.963964	0.00441611		0.714553	0.123108		0.714553	0.00441611
NaN	0.130665		NaN	0.00422224		0.701738	0.130665		0.701738	0.00422224
0.803279	0.117142		0.803279	0.00291567		0.65931	0.117142		0.65931	0.00291567
0.908333	0.104667		0.908333	0.00192482		0.627404	0.104667		0.627404	0.00192482
NaN	-0.100267		NaN	0.00322994		0.563566	-0.100267		0.563566	0.00322994
0.744681	-0.106812		0.744681	0.00220765		0.570535	-0.106812		0.570535	0.00220765
NaN	-0.0889934		NaN	0.00220044		0.575376	-0.0889934		0.575376	0.00220044
NaN	-0.0617416		NaN	0.00373008		0.588611	-0.0617416		0.588611	0.00373008
1.17273	-0.0236098		1.17273	0.00482011		0.615231	-0.0236098		0.615231	0.00482011
1.11009	0.022062		1.11009	0.00510315		0.658189	0.022062		0.658189	0.00510315
1	0.063614		1	0.00503793		0.706562	0.063614		0.706562	0.00503793
0.944954	0.099257		0.944954	0.0047338		0.739946	0.099257		0.739946	0.0047338
0.803279	0.108332		0.803279	0.00241227		0.693956	0.108332		0.693956	0.00241227
0.855932	-0.0825345		0.855932	0.0027249		0.596221	-0.0825345		0.596221	0.0027249
0.876923	-0.0612329		0.876923	0.00365176		0.608032	-0.0612329		0.608032	0.00365176
0.944444	-0.0274673		0.944444	0.00468316		0.631201	-0.0274673		0.631201	0.00468316
0.877049	0.00856537		0.877049	0.00514786		0.672556	0.00856537		0.672556	0.00514786
0.84252	0.0398563		0.84252	0.00532541		0.722958	0.0398563		0.722958	0.00532541
0.792308	0.0646684		0.792308	0.00506393		0.758958	0.0646684		0.758958	0.00506393
0.773109	0.0940184		0.773109	0.00246711		0.715094	0.0940184		0.715094	0.00246711
0.90991	-0.0619799		0.90991	0.00359256		0.604574	-0.0619799		0.604574	0.00359256
NaN	-0.0408628		NaN	0.0039439		0.629843	-0.0408628		0.629843	0.0039439
NaN	-0.0139664		NaN	0.00426467		0.666875	-0.0139664		0.666875	0.00426467
NaN	0.00805396		NaN	0.00473801		0.715534	0.00805396		0.715534	0.00473801
NaN	0.0295927		NaN	0.00494752		0.75107	0.0295927		0.75107	0.00494752
NaN	0.0459412		NaN	0.00427334		0.745664	0.0459412		0.745664	0.00427334
0.837607	0.0785093		0.837607	0.00291277		0.709958	0.0785093		0.709958	0.00291277
0.738739	-0.0478129		0.738739	0.00340843		0.623406	-0.0478129		0.623406	0.00340843
1.23762	-0.0329244		1.23762	0.00311424		0.651855	-0.0329244		0.651855	0.00311424
1.01802	-0.0162636		1.01802	0.00333674		0.683093	-0.0162636		0.683093	0.00333674
1.00901	0.00418326		1.00901	0.00356396		0.707631	0.00418326		0.707631	0.00356396
0.824561	0.0307856		0.824561	0.00364846		0.704356	0.0307856		0.704356	0.00364846
1.13265	-0.0392948		1.13265	0.00301099		0.635645	-0.0392948		0.635645	0.00301099
0.696721	-0.0444395		0.696721	0.00329521		0.655154	-0.0444395		0.655154	0.00329521
1.17172	-0.024259		1.17172	0.00271398		0.674248	-0.024259		0.674248	0.00271398
1.01	-0.0106034		1.01	0.00296312		0.734456	-0.0106034		0.734456	0.00296312
NaN	0.0159062		NaN	0.00266574		0.560555	0.0159062		0.560555	0.00266574
0.811024	0.10719		0.811024	0.00377811		0.600837	0.10719		0.600837	0.00377811
NaN	0.0588539		NaN	0.00354552		0.570768	0.0588539		0.570768	0.00354552
1.32143	0.0352376		1.32143	0.00161778		0.574209	0.0352376		0.574209	0.00161778
NaN	0.119049		NaN	0.00413655		0.61888	0.119049		0.61888	0.00413655
0.728	0.082935		0.728	0.00425772		0.581654	0.082935		0.581654	0.00425772
0.961538	-0.00947924		0.961538	0.00289186		0.571704	-0.00947924		0.571704	0.00289186
NaN	-0.0272778		NaN	0.0017705		0.55565	-0.0272778		0.55565	0.0017705
NaN	-0.0295461		NaN	0.00175268		0.544695	-0.0295461		0.544695	0.00175268
0.929204	0.119078		0.929204	0.00446041		0.635899	0.119078		0.635899	0.00446041
0.912281	0.103732		0.912281	0.00434169		0.602793	0.103732		0.602793	0.00434169
NaN	-0.0218092		NaN	0.00381555		0.574405	-0.0218092		0.574405	0.00381555
NaN	-0.0509639		NaN	0.00278615		0.5747	-0.0509639		0.5747	0.00278615
0.983193	0.115284		0.983193	0.00434549		0.655768	0.115284		0.655768	0.00434549
0.794872	0.109396		0.794872	0.0039106		0.62856	0.109396		0.62856	0.0039106
0.803279	0.0921724		0.803279	0.00298037		0.593148	0.0921724		0.593148	0.00298037
NaN	-0.0447945		NaN	0.00327472		0.574215	-0.0447945		0.574215	0.00327472
NaN	-0.0777461		NaN	0.00316218		0.585644	-0.0777461		0.585644	0.00316218
0.897436	0.098483		0.897436	0.00439723		0.689491	0.098483		0.689491	0.00439723
0.707317	0.101093		0.707317	0.00315273		0.662934	0.101093		0.662934	0.00315273
0.831933	0.103315		0.831933	0.00200176		0.63445	0.103315		0.63445	0.00200176
NaN	-0.0608714		NaN	0.00359678		0.578543	-0.0608714		0.578543	0.00359678
1.21739	-0.0840504		1.21739	0.00363334		0.596921	-0.0840504		0.596921	0.00363334
1.09821	-0.0827499		1.09821	0.00295982		0.605754	-0.0827499		0.605754	0.00295982
1.27358	-0.0746306		1.27358	0.00239841		0.611272	-0.0746306		0.611272	0.00239841
NaN	-0.0696455		NaN	0.00242677		0.61256	-0.0696455		0.61256	0.00242677
NaN	-0.0566874		NaN	0.00328505		0.614066	-0.0566874		0.614066	0.00328505
NaN	-0.0236378		NaN	0.00449798		0.631877	-0.0236378		0.631877	0.00449798
1.17925	0.0124189		1.17925	0.00496153		0.676949	0.0124189		0.676949	0.00496153
1.04202	0.0460713		1.04202	0.00491308		0.726746	0.0460713		0.726746	0.00491308
0.951456	0.0646486		0.951456	0.00433605		0.736774	0.0646486		0.736774	0.00433605
0.656489	0.0808678		0.656489	0.00281869		0.697269	0.0808678		0.697269	0.00281869
0.841667	0.103892		0.841667	0.0018499		0.67017	0.103892		0.67017	0.0018499
1.16162	-0.0705709		1.16162	0.00256263		0.642441	-0.0705709		0.642441	0.00256263
0.957265	-0.0636336		0.957265	0.00257482		0.653414	-0.0636336		0.653414	0.00257482
1.08333	-0.0474805		1.08333	0.00325592		0.672415	-0.0474805		0.672415	0.00325592
0.971429	-0.0202271		0.971429	0.00410077		0.716781	-0.0202271		0.716781	0.00410077
0.982143	0.007717		0.982143	0.00440186		0.761086	0.007717		0.761086	0.00440186
NaN	0.0307012		NaN	0.00416047		0.760106	0.0307012		0.760106	0.00416047
0.71875	0.0594786		0.71875	0.00294082		0.707175	0.0594786		0.707175	0.00294082
NaN	-0.114329		NaN	0.00542476		0.610562	-0.114329		0.610562	0.00542476
0.940678	-0.0979679		0.940678	0.00430055		0.628653	-0.0979679		0.628653	0.00430055
0.719626	-0.0849461		0.719626	0.00330471		0.647876	-0.0849461		0.647876	0.00330471
0.719697	-0.0594264		0.719697	0.00224016		0.670914	-0.0594264		0.670914	0.00224016
NaN	-0.0570942		NaN	0.00230363		0.686112	-0.0570942		0.686112	0.00230363
NaN	-0.0429467		NaN	0.00285219		0.719162	-0.0429467		0.719162	0.00285219
NaN	-0.01861		NaN	0.00327413		0.749545	-0.01861		0.749545	0.00327413
0.717949	0.0058993		0.717949	0.00324726		0.743972	0.0058993		0.743972	0.00324726
0.834646	0.0471425		0.834646	0.0029981		0.691831	0.0471425		0.691831	0.0029981
0.700855	-0.0368427		0.700855	0.00186105		0.702707	-0.0368427		0.702707	0.00186105
1.19417	-0.0337795		1.19417	0.00212709		0.715445	-0.0337795		0.715445	0.00212709
1.07477	-0.0204252		1.07477	0.00249596		0.717848	-0.0204252		0.717848	0.00249596
NaN	0.000766022		NaN	0.00232399		0.700546	0.000766022		0.700546	0.00232399
NaN	0.0426414		NaN	0.00225435		0.659913	0.0426414		0.659913	0.00225435
NaN	-0.0591543		NaN	0.0042021		0.733576	-0.0591543		0.733576	0.0042021
NaN	-0.0403937		NaN	0.00352578		0.753735	-0.0403937		0.753735	0.00352578
0.961538	-0.0251343		0.961538	0.00278179		0.746429	-0.0251343		0.746429	0.00278179
1.16822	-0.0149061		1.16822	0.00198381		0.737519	-0.0149061		0.737519	0.00198381
NaN	-0.00805818		NaN	0.00182175		0.740243	-0.00805818		0.740243	0.00182175
NaN	-0.00210587		NaN	0.002178		0.724079	-0.00210587		0.724079	0.002178
1.07477	0.00035982		1.07477	0.00262503		0.797042	0.00035982		0.797042	0.00262503
NaN	0.00674423		NaN	0.00197568		0.786666	0.00674423		0.786666	0.00197568
0.658333	0.0324482		0.658333	0.00351063		0.635286	0.0324482		0.635286	0.00351063
NaN	0.0108505		NaN	0.0023082		0.61538	0.0108505		0.61538	0.0023082
1.20192	-0.00806197		1.20192	0.00324585		0.623762	-0.00806197		0.623762	0.00324585
NaN	-0.0418021		NaN	0.00222563		0.599768	-0.0418021		0.599768	0.00222563
NaN	0.0740497		NaN	0.00421701		0.585563	0.0740497		0.585563	0.00421701
0.681481	-0.0130222		0.681481	0.00370194		0.614554	-0.0130222		0.614554	0.00370194
NaN	-0.0411555		NaN	0.00356821		0.61159	-0.0411555		0.61159	0.00356821
NaN	-0.000760927		NaN	0.00424361		0.583174	-0.000760927		0.583174	0.00424361
NaN	0.0505206		NaN	0.00419207		0.61708	0.0505206		0.61708	0.00419207
0.826446	0.0774317		0.826446	0.0027527		0.630676	0.0774317		0.630676	0.0027527
NaN	-0.0492033		NaN	0.00447231		0.608447	-0.0492033		0.608447	0.00447231
1.07317	-0.0692997		1.07317	0.00451913		0.608071	-0.0692997		0.608071	0.00451913
0.956897	0.043354		0.956897	0.00350392		0.708602	0.043354		0.708602	0.00350392
0.728	0.0534061		0.728	0.00249604		0.674184	0.0534061		0.674184	0.00249604
0.760331	0.0885224		0.760331	0.00198607		0.635305	0.0885224		0.635305	0.00198607
NaN	-0.0931065		NaN	0.00583448		0.635341	-0.0931065		0.635341	0.00583448
NaN	-0.0880834		NaN	0.00532166		0.641242	-0.0880834		0.641242	0.00532166
0.990099	-0.0789365		0.990099	0.00457078		0.641234	-0.0789365		0.641234	0.00457078
1.05769	-0.0736154		1.05769	0.00352544		0.652363	-0.0736154		0.652363	0.00352544
1.09524	-0.0733251		1.09524	0.00243424		0.661051	-0.0733251		0.661051	0.00243424
1.23762	-0.0820911		1.23762	0.00184414		0.657806	-0.0820911		0.657806	0.00184414
1.29245	-0.0776686		1.29245	0.00199592		0.66199	-0.0776686		0.66199	0.00199592
1.0087	-0.0547878		1.0087	0.00267232		0.697006	-0.0547878		0.697006	0.00267232
0.913793	0.00698443		0.913793	0.0031679		0.758563	0.00698443		0.758563	0.0031679
NaN	0.0303571		NaN	0.00267361		0.702728	0.0303571		0.702728	0.00267361
0.881356	0.0869718		0.881356	0.002368		0.641907	0.0869718		0.641907	0.002368
NaN	-0.0878983		NaN	0.00527099		0.719802	-0.0878983		0.719802	0.00527099
NaN	-0.0738079		NaN	0.00426483		0.725444	-0.0738079		0.725444	0.00426483
0.92126	-0.0627712		0.92126	0.0034323		0.7287	-0.0627712		0.7287	0.0034323
0.875	-0.0581262		0.875	0.00246397		0.720113	-0.0581262		0.720113	0.00246397
1.05714	-0.063298		1.05714	0.00173592		0.704116	-0.063298		0.704116	0.00173592
1.13333	-0.071293		1.13333	0.00145338		0.701209	-0.071293		0.701209	0.00145338
NaN	-0.0656914		NaN	0.00172591		0.727188	-0.0656914		0.727188	0.00172591
NaN	-0.0430375		NaN	0.00228845		0.763808	-0.0430375		0.763808	0.00228845
NaN	-0.0196511		NaN	0.00261779		0.76906	-0.0196511		0.76906	0.00261779
0.693548	0.0114213		0.693548	0.00263665		0.713441	0.0114213		0.713441	0.00263665
1.06897	0.0842578		1.06897	0.00271849		0.629466	0.0842578		0.629466	0.00271849
1.08081	-0.0804784		1.08081	0.00517862		0.772866	-0.0804784		0.772866	0.00517862
1.03922	-0.0603071		1.03922	0.00417695		0.793655	-0.0603071		0.793655	0.00417695
0.601399	-0.0377457		0.601399	0.00287681		0.775578	-0.0377457		0.775578	0.00287681
0.845528	-0.0433488		0.845528	0.00146491		0.742503	-0.0433488		0.742503	0.00146491
0.75188	-0.0387638		0.75188	0.00168915		0.753741	-0.0387638		0.753741	0.00168915
0.960396	-0.0271819		0.960396	0.00211967		0.745653	-0.0271819		0.745653	0.00211967
0.911504	-0.00136505		0.911504	0.00241831		0.703369	-0.00136505		0.703369	0.00241831
0.821782	-0.0157198		0.821782	0.00226381		0.759764	-0.0157198		0.759764	0.00226381
1.17647	-0.0130915		1.17647	0.00179003		0.769703	-0.0130915		0.769703	0.00179003
0.9375	-0.0124953		0.9375	0.00168736		0.762994	-0.0124953		0.762994	0.00168736
0.921053	-0.00675381		0.921053	0.00184676		0.727315	-0.00675381		0.727315	0.00184676
1.0367	0.00989107		1.0367	0.00235863		0.678547	0.00989107		0.678547	0.00235863
1.09	0.00623247		1.09	0.00228278		0.80988	0.00623247		0.80988	0.00228278
NaN	0.0111744		NaN	0.0019155		0.797577	0.0111744		0.797577	0.0019155
1.02727	0.0174006		1.02727	0.00404916		0.678565	0.0174006		0.678565	0.00404916
0.991453	0.00250213		0.991453	0.0040775		0.653612	0.00250213		0.653612	0.0040775
NaN	-0.0219832		NaN	0.00412786		0.643094	-0.0219832		0.643094	0.00412786
NaN	-0.0347948		NaN	0.0041022		0.631943	-0.0347948		0.631943	0.0041022
NaN	-0.0638743		NaN	0.00449486		0.630405	-0.0638743		0.630405	0.00449486
NaN	-0.0764344		NaN	0.00253135		0.591841	-0.0764344		0.591841	0.00253135
1.25743	-0.0548107		1.25743	0.00255232		0.609187	-0.0548107		0.609187	0.00255232
NaN	-0.021496		NaN	0.00241556		0.64492	-0.021496		0.64492	0.00241556
0.887931	0.0236676		0.887931	0.00253475		0.663278	0.0236676		0.663278	0.00253475
NaN	-0.0910963		NaN	0.00511938		0.676658	-0.0910963		0.676658	0.00511938
NaN	-0.0991821		NaN	0.00484107		0.678522	-0.0991821		0.678522	0.00484107
1.08824	-0.0285676		1.08824	0.00224388		0.732604	-0.0285676		0.732604	0.00224388
0.801724	-0.00661044		0.801724	0.00272601		0.698138	-0.00661044		0.698138	0.00272601
NaN	-0.103499		NaN	0.0056722		0.762427	-0.103499		0.762427	0.0056722
1.18889	-0.0878933		1.18889	0.00498333		0.791334	-0.0878933		0.791334	0.00498333
1	-0.0705364		1	0.00426031		0.789925	-0.0705364		0.789925	0.00426031
NaN	-0.0527523		NaN	0.00371176		0.773151	-0.0527523		0.773151	0.00371176
1.13861	-0.042019		1.13861	0.00310535		0.753872	-0.042019		0.753872	0.00310535
0.701613	-0.0390846		0.701613	0.00244166		0.728835	-0.0390846		0.728835	0.00244166
0.892857	-0.047615		0.892857	0.0017664		0.705071	-0.047615		0.705071	0.0017664
1.14545	-0.0655641		1.14545	0.00122953		0.696499	-0.0655641		0.696499	0.00122953
0.990741	-0.068228		0.990741	0.00117998		0.714416	-0.068228		0.714416	0.00117998
0.842593	-0.0611414		0.842593	0.00151705		0.748026	-0.0611414		0.748026	0.00151705
0.878261	-0.0489367		0.878261	0.00214473		0.759794	-0.0489367		0.759794	0.00214473
NaN	-0.0277112		NaN	0.00288431		0.720661	-0.0277112		0.720661	0.00288431
1.26263	-0.0323879		1.26263	0.00356509		0.871342	-0.0323879		0.871342	0.00356509
1.15385	-0.0201395		1.15385	0.00310864		0.847057	-0.0201395		0.847057	0.00310864
0.846154	-0.017757		0.846154	0.00279293		0.797025	-0.017757		0.797025	0.00279293
0.656489	-0.0208381		0.656489	0.00236652		0.744122	-0.0208381		0.744122	0.00236652
0.757812	-0.0319432		0.757812	0.00183654		0.727736	-0.0319432		0.727736	0.00183654
NaN	-0.0430292		NaN	0.00133585		0.743174	-0.0430292		0.743174	0.00133585
NaN	-0.0494383		NaN	0.00133454		0.760135	-0.0494383		0.760135	0.00133454
NaN	-0.0349755		NaN	0.00288818		0.723238	-0.0349755		0.723238	0.00288818
0.826087	-0.0116337		0.826087	0.00194158		0.773872	-0.0116337		0.773872	0.00194158
0.910714	-0.0186053		0.910714	0.00157361		0.775296	-0.0186053		0.775296	0.00157361
0.686131	-0.022067		0.686131	0.0017284		0.748774	-0.022067		0.748774	0.0017284
0.843478	-0.0184107		0.843478	0.00255237		0.704164	-0.0184107		0.704164	0.00255237
NaN	0.0154434		NaN	0.00189899		0.802879	0.0154434		0.802879	0.00189899
NaN	-0.0342995		NaN	0.00457665		0.65983	-0.0342995		0.65983	0.00457665
NaN	-0.062894		NaN	0.00430459		0.660779	-0.062894		0.660779	0.00430459
NaN	-0.0867529		NaN	0.00395279		0.645655	-0.0867529		0.645655	0.00395279
NaN	-0.0233133		NaN	0.00211632		0.643372	-0.0233133		0.643372	0.00211632
NaN	-0.0016411		NaN	0.00308564		0.683773	-0.0016411		0.683773	0.00308564
1.13131	-0.106269		1.13131	0.0041535		0.714156	-0.106269		0.714156	0.0041535
NaN	-0.113349		NaN	0.00359747		0.695301	-0.113349		0.695301	0.00359747
NaN	-0.061956		NaN	0.00255979		0.635383	-0.061956		0.635383	0.00255979
NaN	-0.0717783		NaN	0.0022897		0.639543	-0.0717783		0.639543	0.0022897
NaN	-0.0695722		NaN	0.0017946		0.646579	-0.0695722		0.646579	0.0017946
1.01562	-0.0869467		1.01562	0.00415072		0.821792	-0.0869467		0.821792	0.00415072
1.15	-0.0609282		1.15	0.00179116		0.719382	-0.0609282		0.719382	0.00179116
1.08738	-0.0481006		1.08738	0.0028909		0.710084	-0.0481006		0.710084	0.0028909
0.897196	-0.0104247		0.897196	0.00266933		0.759073	-0.0104247		0.759073	0.00266933
0.95283	-0.0145658		0.95283	0.00240229		0.70857	-0.0145658		0.70857	0.00240229
1.21505	-0.0277797		1.21505	0.0017725		0.698222	-0.0277797		0.698222	0.0017725
0.886957	-0.0433693		0.886957	0.00135073		0.717242	-0.0433693		0.717242	0.00135073
0.77193	-0.0564425		0.77193	0.00135042		0.735532	-0.0564425		0.735532	0.00135042
NaN	-0.0549883		NaN	0.00183122		0.732736	-0.0549883		0.732736	0.00183122
NaN	-0.0440343		NaN	0.00276323		0.710534	-0.0440343		0.710534	0.00276323
0.793103	-0.026189		0.793103	0.00153137		0.759038	-0.026189		0.759038	0.00153137
NaN	-0.0330737		NaN	0.00170037		0.73471	-0.0330737		0.73471	0.00170037
NaN	-0.0222965		NaN	0.00241217		0.691639	-0.0222965		0.691639	0.00241217
1.17526	0.00833904		1.17526	0.00155205		0.732386	0.00833904		0.732386	0.00155205
1.12121	0.0091436		1.12121	0.0022861		0.665867	0.0091436		0.665867	0.0022861
NaN	-0.0984162		NaN	0.00338926		0.660846	-0.0984162		0.660846	0.00338926
NaN	-0.0378326		NaN	0.00128371		0.667775	-0.0378326		0.667775	0.00128371
1.29032	-0.0328454		1.29032	0.00260278		0.697148	-0.0328454		0.697148	0.00260278
1.09615	-0.0180807		1.09615	0.00191908		0.692118	-0.0180807		0.692118	0.00191908
0.845455	-0.0299814		0.845455	0.00179375		0.699151	-0.0299814		0.699151	0.00179375
0.672	-0.0265935		0.672	0.00200274		0.676882	-0.0265935		0.676882	0.00200274
0.75	-0.0135448		0.75	0.00273605		0.657688	-0.0135448		0.657688	0.00273605
1.00909	-0.0160986		1.00909	0.00262108		0.610709	-0.0160986		0.610709	0.00262108
1.01149	0.155566		1.01149	0.00258876		0.97159	0.155566		0.97159	0.00258876
1.2234	-0.0221812		1.2234	0.00234305		0.768381	-0.0221812		0.768381	0.00234305
NaN	-0.0324831		NaN	0.00187608		0.763996	-0.0324831		0.763996	0.00187608
1.02778	-0.038		1.02778	0.00195646		0.751009	-0.038		0.751009	0.00195646
0.731092	0.0466785		0.731092	0.00212509		0.938037	0.0466785		0.938037	0.00212509
0.728682	0.0345382		0.728682	0.00190201		0.897548	0.0345382		0.897548	0.00190201
1.18627	0.0632541		1.18627	0.00206702		0.891843	0.0632541		0.891843	0.00206702
1.23958	0.0960782		1.23958	0.00228031		0.919747	0.0960782		0.919747	0.00228031
1.16327	0.121004		1.16327	0.00270786		0.972438	0.121004		0.972438	0.00270786
0.827869	0.129808		0.827869	0.00257075		0.969721	0.129808		0.969721	0.00257075
1.10309	0.13708		1.10309	0.00324698		1.03681	0.13708		1.03681	0.00324698
1.09091	0.136994		1.09091	0.00286973		1.02359	0.136994		1.02359	0.00286973
0.936937	0.147383		0.936937	0.00244743		1.02336	0.147383		1.02336	0.00244743
0.6	0.165235		0.6	0.0023615		1.03101	0.165235		1.03101	0.0023615
1.0198	0.138683		1.0198	0.00377089		1.08113	0.138683		1.08113	0.00377089
0.972477	0.136969		0.972477	0.0034807		1.06339	0.136969		1.06339	0.0034807
0.929204	0.137354		0.929204	0.00287933		1.0384	0.137354		1.0384	0.00287933
0.964286	0.157198		0.964286	0.00237427		1.02439	0.157198		1.02439	0.00237427
0.980952	0.168117		0.980952	0.00263563		1.03746	0.168117		1.03746	0.00263563
0.871287	0.124734		0.871287	0.00408438		1.07438	0.124734		1.07438	0.00408438
0.734513	0.119313		0.734513	0.00366482		1.0632	0.119313		1.0632	0.00366482
0.864078	0.1206		0.864078	0.00297601		1.03396	0.1206		1.03396	0.00297601
0.903509	0.141526		0.903509	0.00235776		1.01068	0.141526		1.01068	0.00235776
1.28283	0.152848		1.28283	0.00238547		1.01256	0.152848		1.01256	0.00238547
1.15385	0.168984		1.15385	0.00261189		1.03381	0.168984		1.03381	0.00261189
0.936364	0.0996912		0.936364	0.00413156		1.03276	0.0996912		1.03276	0.00413156
0.925234	0.096192		0.925234	0.00343655		1.03241	0.096192		1.03241	0.00343655
0.655172	0.0968078		0.655172	0.00271809		1.01599	0.0968078		1.01599	0.00271809
0.954545	0.114473		0.954545	0.00212147		0.989133	0.114473		0.989133	0.00212147
1.28155	0.132132		1.28155	0.00218873		0.971227	0.132132		0.971227	0.00218873
1.04425	0.15148		1.04425	0.00259106		0.979179	0.15148		0.979179	0.00259106
0.98	0.074038		0.98	0.00308885		0.99507	0.074038		0.99507	0.00308885
0.76	0.0788438		0.76	0.0023534		0.988622	0.0788438		0.988622	0.0023534
0.965812	0.0977054		0.965812	0.00188975		0.968238	0.0977054		0.968238	0.00188975
1.2549	0.118857		1.2549	0.00214595		0.943848	0.118857		0.943848	0.00214595
1.13462	0.131882		1.13462	0.00280984		0.934393	0.131882		0.934393	0.00280984
0.966102	0.0857179		0.966102	0.00240416		0.945889	0.0857179		0.945889	0.00240416
1.17647	-0.00820897		1.17647	0.00257328		0.732934	-0.00820897		0.732934	0.00257328
0.635762	0.00984363		0.635762	0.00419795		0.806702	0.00984363		0.806702	0.00419795
1.16	0.00781644		1.16	0.0032115		0.790594	0.00781644		0.790594	0.0032115
NaN	0.00273882		NaN	0.0023413		0.785455	0.00273882		0.785455	0.0023413
1.15	-0.00363281		1.15	0.00193541		0.781474	-0.00363281		0.781474	0.00193541
0.696	-0.00827329		0.696	0.00194675		0.773833	-0.00827329		0.773833	0.00194675
1.10577	-0.00337771		1.10577	0.00222769		0.758482	-0.00337771		0.758482	0.00222769
1.07692	0.03381		1.07692	0.00213903		0.867563	0.03381		0.867563	0.00213903
1.17476	0.0246999		1.17476	0.00194204		0.84588	0.0246999		0.84588	0.00194204
1.16484	0.0803489		1.16484	0.00337391		1.02716	0.0803489		1.02716	0.00337391
1.0087	0.0781293		1.0087	0.00264458		0.987859	0.0781293		0.987859	0.00264458
1.25263	0.0731354		1.25263	0.00213133		0.946023	0.0731354		0.946023	0.00213133
NaN	0.0638428		NaN	0.00187754		0.897187	0.0638428		0.897187	0.00187754
1.13462	0.111364		1.13462	0.0027886		1.06468	0.111364		1.06468	0.0027886
1.09709	0.105401		1.09709	0.00230514		1.00376	0.105401		1.00376	0.00230514
0.804348	0.0916435		0.804348	0.00176563		0.924648	0.0916435		0.924648	0.00176563
1.26042	0.0854011		1.26042	0.00178964		0.849491	0.0854011		0.849491	0.00178964
NaN	0.134267		NaN	0.00243012		1.04725	0.134267		1.04725	0.00243012
NaN	0.118673		NaN	0.00198274		0.946502	0.118673		0.946502	0.00198274
1.19	0.110399		1.19	0.00196959		0.869693	0.110399		0.869693	0.00196959
0.849057	0.147123		0.849057	0.00266163		0.99552	0.147123		0.99552	0.00266163
1.26263	0.13696		1.26263	0.0025604		0.924772	0.13696		0.924772	0.0025604
NaN	0.140329		NaN	0.00256797		0.921477	0.140329		0.921477	0.00256797
NaN	0.161944		NaN	0.00335932		1.05262	0.161944		1.05262	0.00335932
1.06667	0.152894		1.06667	0.00335228		1.00289	0.152894		1.00289	0.00335228
1.02752	0.148941		1.02752	0.00287713		0.976872	0.148941		0.976872	0.00287713
1.10476	0.163565		1.10476	0.00271379		0.976396	0.163565		0.976396	0.00271379
0.761905	0.169853		0.761905	0.00321237		1.11735	0.169853		1.11735	0.00321237
1	0.162583		1	0.0037066		1.08902	0.162583		1.08902	0.0037066
1.125	0.151414		1.125	0.00387585		1.06584	0.151414		1.06584	0.00387585
1.14423	0.143929		1.14423	0.003602		1.03633	0.143929		1.03633	0.003602
1.22449	0.15197		1.22449	0.00293393		1.00089	0.15197		1.00089	0.00293393
1.26263	0.151528		1.26263	0.00284949		0.989583	0.151528		0.989583	0.00284949
NaN	0.163833		NaN	0.0033681		1.11603	0.163833		1.11603	0.0033681
1.17857	0.155334		1.17857	0.0038764		1.08523	0.155334		1.08523	0.0038764
1.02885	0.14483		1.02885	0.00417836		1.07001	0.14483		1.07001	0.00417836
1.0566	0.134932		1.0566	0.00418174		1.06847	0.134932		1.06847	0.00418174
0.963964	0.126124		0.963964	0.00378861		1.05967	0.126124		1.05967	0.00378861
1.0381	0.130589		1.0381	0.00294363		1.03536	0.130589		1.03536	0.00294363
1.16038	0.164502		1.16038	0.0030539		1.02224	0.164502		1.02224	0.0030539
0.885714	0.130198		0.885714	0.00447567		1.04173	0.130198		1.04173	0.00447567
1.04425	0.119602		1.04425	0.0046843		1.0244	0.119602		1.0244	0.0046843
1.14423	0.114031		1.14423	0.00432564		1.03276	0.114031		1.03276	0.00432564
1.21905	0.108981		1.21905	0.00353164		1.0448	0.108981		1.0448	0.00353164
1.0283	0.113801		1.0283	0.002509		1.03907	0.113801		1.03907	0.002509
1.09091	0.149459		1.09091	0.00276399		1.00114	0.149459		1.00114	0.00276399
0.822034	0.0974426		0.822034	0.00381396		0.991527	0.0974426		0.991527	0.00381396
1.04762	0.0949977		1.04762	0.00366983		0.995292	0.0949977		0.995292	0.00366983
1.10185	0.0959997		1.10185	0.00302707		1.01188	0.0959997		1.01188	0.00302707
1.18812	0.100738		1.18812	0.00225778		1.0151	0.100738		1.0151	0.00225778
NaN	0.124883		NaN	0.00189684		1.0007	0.124883		1.0007	0.00189684
1.00935	0.135266		1.00935	0.00281983		0.961045	0.135266		0.961045	0.00281983
0.820513	NaN		0.820513	NaN		0.96815	NaN		0.96815	NaN
NaN	0.0871063		NaN	0.00261533		0.971444	0.0871063		0.971444	0.00261533
1.12	0.0946138		1.12	0.00234811		0.976116	0.0946138		0.976116	0.00234811
NaN	0.0869017		NaN	0.00384453		1.0457	0.0869017		1.0457	0.00384453
NaN	0.0799073		NaN	0.00347353		1.00567	0.0799073		1.00567	0.00347353
NaN	0.0775398		NaN	0.00317358		0.968365	0.0775398		0.968365	0.00317358
NaN	0.069814		NaN	0.00605663		0.950283	0.069814		0.950283	0.00605663
1.10377	0.0183491		1.10377	0.00374273		0.734535	0.0183491		0.734535	0.00374273
0.87395	0.0187881		0.87395	0.0021767		0.719189	0.0187881		0.719189	0.0021767
0.805085	0.0217217		0.805085	0.00193788		0.72429	0.0217217		0.72429	0.00193788
1.18557	0.0253996		1.18557	0.00210459		0.724428	0.0253996		0.724428	0.00210459
0.837607	0.041661		0.837607	0.00481261		0.860063	0.041661		0.860063	0.00481261
1.12745	0.034151		1.12745	0.00318071		0.791886	0.034151		0.791886	0.00318071
1.31183	0.0296848		1.31183	0.00216617		0.78375	0.0296848		0.78375	0.00216617
0.909091	0.0323754		0.909091	0.00212362		0.783435	0.0323754		0.783435	0.00212362
0.916667	0.076993		0.916667	0.00480066		1.00724	0.076993		1.00724	0.00480066
1.09709	0.0753797		1.09709	0.00438073		0.955208	0.0753797		0.955208	0.00438073
0.711111	0.0714337		0.711111	0.0035088		0.913071	0.0714337		0.913071	0.0035088
0.562044	0.0666467		0.562044	0.00274114		0.885773	0.0666467		0.885773	0.00274114
NaN	0.0637019		NaN	0.00223027		0.849716	0.0637019		0.849716	0.00223027
1.20388	0.0584502		1.20388	0.00243496		0.81229	0.0584502		0.81229	0.00243496
NaN	0.07249		NaN	0.00273266		0.771178	0.07249		0.771178	0.00273266
1.06731	0.104866		1.06731	0.00437526		1.07686	0.104866		1.07686	0.00437526
1.20202	0.106416		1.20202	0.00416692		1.0482	0.106416		1.0482	0.00416692
1.02727	0.107421		1.02727	0.00355335		1.01037	0.107421		1.01037	0.00355335
1.22549	0.106039		1.22549	0.00278635		0.97428	0.106039		0.97428	0.00278635
NaN	0.094764		NaN	0.00219379		0.883837	0.094764		0.883837	0.00219379
0.858407	0.0905178		0.858407	0.00230583		0.811549	0.0905178		0.811549	0.00230583
1.04717	0.133871		1.04717	0.00359438		1.1131	0.133871		1.1131	0.00359438
1.23958	0.136481		1.23958	0.00331723		1.08582	0.136481		1.08582	0.00331723
NaN	0.130631		NaN	0.00247896		0.987493	0.130631		0.987493	0.00247896
0.732759	0.114943		0.732759	0.00202577		0.8961	0.114943		0.8961	0.00202577
1.10476	0.109724		1.10476	0.00202834		0.804102	0.109724		0.804102	0.00202834
0.920354	0.164907		0.920354	0.00300832		1.14744	0.164907		1.14744	0.00300832
1.17143	0.163171		1.17143	0.00290933		1.14071	0.163171		1.14071	0.00290933
1.26733	0.16236		1.26733	0.00273665		1.10265	0.16236		1.10265	0.00273665
1.23077	0.157584		1.23077	0.00240506		1.03089	0.157584		1.03089	0.00240506
0.563025	0.141308		0.563025	0.00198701		0.915354	0.141308		0.915354	0.00198701
1.08654	0.123639		1.08654	0.00214234		0.817389	0.123639		0.817389	0.00214234
1.1	0.198658		1.1	0.00238124		1.12287	0.198658		1.12287	0.00238124
0.791667	0.183046		0.791667	0.00252091		1.13806	0.183046		1.13806	0.00252091
0.882353	0.177696		0.882353	0.00265654		1.07187	0.177696		1.07187	0.00265654
1.20408	0.151497		1.20408	0.00266807		0.869388	0.151497		0.869388	0.00266807
0.81203	0.219684		0.81203	0.00241606		1.07913	0.219684		1.07913	0.00241606
0.831858	0.215109		0.831858	0.00230994		1.10675	0.215109		1.10675	0.00230994
0.704225	0.205882		0.704225	0.00225132		1.13333	0.205882		1.13333	0.00225132
NaN	0.179911		NaN	0.00339774		1.02912	0.179911		1.02912	0.00339774
0.981818	0.167703		0.981818	0.00337047		0.960986	0.167703		0.960986	0.00337047
0.924731	0.214384		0.924731	0.00222427		1.10254	0.214384		1.10254	0.00222427
0.820312	0.191796		0.820312	0.00265292		1.13484	0.191796		1.13484	0.00265292
1.1	0.187042		1.1	0.00311368		1.10587	0.187042		1.10587	0.00311368
1.31915	0.176382		1.31915	0.00358583		1.07251	0.176382		1.07251	0.00358583
NaN	0.206884		NaN	0.00230699		1.12076	0.206884		1.12076	0.00230699
NaN	0.183497		NaN	0.00297049		1.13491	0.183497		1.13491	0.00297049
0.844262	0.177275		0.844262	0.00344311		1.10957	0.177275		1.10957	0.00344311
1.13462	0.167225		1.13462	0.00398494		1.07578	0.167225		1.07578	0.00398494
NaN	0.155876		NaN	0.00425944		1.06048	0.155876		1.06048	0.00425944
1.06481	0.145417		1.06481	0.00297952		0.977517	0.145417		0.977517	0.00297952
1.24719	0.138676		1.24719	0.00462849		1.03869	0.138676		1.03869	0.00462849
NaN	0.1318		NaN	0.00477017		1.02807	0.1318		1.02807	0.00477017
NaN	0.12904		NaN	0.00442182		1.03914	0.12904		1.03914	0.00442182
NaN	0.122539		NaN	0.00366119		1.05271	0.122539		1.05271	0.00366119
NaN	0.135869		NaN	0.00254456		0.992108	0.135869		0.992108	0.00254456
NaN	0.115609		NaN	0.00382984		1.01594	0.115609		1.01594	0.00382984
0.675	0.112744		0.675	0.00390664		1.00438	0.112744		1.00438	0.00390664
0.929204	0.114459		0.929204	0.00374577		1.01546	0.114459		1.01546	0.00374577
0.990741	0.118439		0.990741	0.00310068		1.03342	0.118439		1.03342	0.00310068
1.20792	0.128537		1.20792	0.00237945		1.0362	0.128537		1.0362	0.00237945
NaN	0.134305		NaN	0.00210064		1.02085	0.134305		1.02085	0.00210064
1	0.137894		1	0.00292488		0.97049	0.137894		0.97049	0.00292488
NaN	0.131786		NaN	0.00381954		1.12187	0.131786		1.12187	0.00381954
0.847458	0.115497		0.847458	0.0034831		1.07609	0.115497		1.07609	0.0034831
0.845455	0.106055		0.845455	0.00314017		1.0277	0.106055		1.0277	0.00314017
0.975207	0.102267		0.975207	0.00294998		0.99314	0.102267		0.99314	0.00294998
1.15741	0.101534		1.15741	0.00288776		0.979364	0.101534		0.979364	0.00288776
0.876106	0.10569		0.876106	0.00281074		0.985547	0.10569		0.985547	0.00281074
0.784483	0.112414		0.784483	0.00255533		0.998548	0.112414		0.998548	0.00255533
0.895652	0.12315		0.895652	0.00228601		1.00119	0.12315		1.00119	0.00228601
NaN	0.179166		NaN	0.00331916		1.10489	0.179166		1.10489	0.00331916
1.25316	0.145401		1.25316	0.00375281		1.1102	0.145401		1.1102	0.00375281
NaN	0.11341		NaN	0.00359483		1.07442	0.11341		1.07442	0.00359483
1.05769	0.100874		1.05769	0.00342992		1.03622	0.100874		1.03622	0.00342992
0.884956	0.0937532		0.884956	0.00317306		0.998753	0.0937532		0.998753	0.00317306
0.81	0.0924374		0.81	0.00293858		0.966569	0.0924374		0.966569	0.00293858
0.886792	0.0941496		0.886792	0.00270863		0.945502	0.0941496		0.945502	0.00270863
1.15238	0.202167		1.15238	0.00278203		1.02876	0.202167		1.02876	0.00278203
NaN	0.174835		NaN	0.00308454		1.04438	0.174835		1.04438	0.00308454
1.19753	0.147578		1.19753	0.00341305		1.05109	0.147578		1.05109	0.00341305
1.30588	0.123166		1.30588	0.00382856		1.044	0.123166		1.044	0.00382856
NaN	0.109629		NaN	0.0039524		1.03004	0.109629		1.03004	0.0039524
NaN	0.0896087		NaN	0.00381583		0.990158	0.0896087		0.990158	0.00381583
1.01205	0.0864976		1.01205	0.00351689		0.966627	0.0864976		0.966627	0.00351689
0.881188	0.182766		0.881188	0.00417258		0.937254	0.182766		0.937254	0.00417258
0.914286	0.174368		0.914286	0.00425023		0.965405	0.174368		0.965405	0.00425023
1.15789	0.156669		1.15789	0.00442057		0.98656	0.156669		0.98656	0.00442057
1.1165	0.138537		1.1165	0.00448474		1.00049	0.138537		1.00049	0.00448474
1.15842	0.119585		1.15842	0.00443634		1.00558	0.119585		1.00558	0.00443634
1.16038	0.104847		1.16038	0.00460961		0.996579	0.104847		0.996579	0.00460961
1.13978	0.0939073		1.13978	0.00477724		0.981233	0.0939073		0.981233	0.00477724
1.01087	0.0866798		1.01087	0.00465764		0.966461	0.0866798		0.966461	0.00465764
NaN	NaN		NaN	NaN		0.912396	NaN		0.912396	NaN
NaN	NaN		NaN	NaN		0.929598	NaN		0.929598	NaN
NaN	0.139489		NaN	0.00599417		0.94646	0.139489		0.94646	0.00599417
NaN	0.134193		NaN	0.00623243		0.960152	0.134193		0.960152	0.00623243
NaN	0.123804		NaN	0.00626489		0.971755	0.123804		0.971755	0.00626489
NaN	0.113254		NaN	0.00590177		0.981824	0.113254		0.981824	0.00590177
NaN	0.101442		NaN	0.00555809		0.980486	0.101442		0.980486	0.00555809
NaN	0.0895712		NaN	0.00560093		0.970119	0.0895712		0.970119	0.00560093
1.0099	0.0843107		1.0099	0.00560633		0.956023	0.0843107		0.956023	0.00560633
0.740157	0.0489369		0.740157	0.00435649		0.756403	0.0489369		0.756403	0.00435649
0.963303	0.0511454		0.963303	0.00367284		0.718623	0.0511454		0.718623	0.00367284
1.13725	0.0551717		1.13725	0.00235498		0.698819	0.0551717		0.698819	0.00235498
NaN	0.0596815		NaN	0.00203319		0.705885	0.0596815		0.705885	0.00203319
1.09804	0.0699515		1.09804	0.00207588		0.705844	0.0699515		0.705844	0.00207588
1.22772	0.0709658		1.22772	0.00455396		0.858464	0.0709658		0.858464	0.00455396
0.83871	0.0663991		0.83871	0.0039304		0.799729	0.0663991		0.799729	0.0039304
0.8125	0.0650593		0.8125	0.00315311		0.774546	0.0650593		0.774546	0.00315311
1.26804	0.0791474		1.26804	0.00243134		0.77056	0.0791474		0.77056	0.00243134
NaN	0.0947959		NaN	0.00249388		0.752597	0.0947959		0.752597	0.00249388
NaN	0.103234		NaN	0.00444956		0.927493	0.103234		0.927493	0.00444956
1.13131	0.0976332		1.13131	0.0037361		0.886229	0.0976332		0.886229	0.0037361
0.897436	0.096413		0.897436	0.00293821		0.866839	0.096413		0.866839	0.00293821
NaN	0.101845		NaN	0.00278521		0.833005	0.101845		0.833005	0.00278521
1.05825	0.102685		1.05825	0.00288284		0.793238	0.102685		0.793238	0.00288284
0.623762	0.116888		0.623762	0.00394381		1.04427	0.116888		1.04427	0.00394381
1.08	0.126563		1.08	0.00413614		1.02489	0.126563		1.02489	0.00413614
0.910714	0.119837		0.910714	0.00299023		0.854866	0.119837		0.854866	0.00299023
0.849558	0.123434		0.849558	0.00276366		0.782801	0.123434		0.782801	0.00276366
NaN	0.150315		NaN	0.0035623		1.04064	0.150315		1.04064	0.0035623
1.28125	0.156827		1.28125	0.00357312		1.04272	0.156827		1.04272	0.00357312
NaN	0.159966		NaN	0.00341615		1.03292	0.159966		1.03292	0.00341615
0.721739	0.133957		0.721739	0.00276481		0.865281	0.133957		0.865281	0.00276481
1.18	0.129077		1.18	0.00249049		0.770602	0.129077		0.770602	0.00249049
NaN	0.183165		NaN	0.00281784		1.0412	0.183165		1.0412	0.00281784
0.766129	0.183232		0.766129	0.002858		1.07009	0.183232		1.07009	0.002858
1.30208	0.182882		1.30208	0.00290946		1.08157	0.182882		1.08157	0.00290946
1.22105	0.181676		1.22105	0.00287966		1.0572	0.181676		1.0572	0.00287966
NaN	0.174467		NaN	0.00282876		0.990343	0.174467		0.990343	0.00282876
0.760684	0.155993		0.760684	0.00259938		0.883646	0.155993		0.883646	0.00259938
1.14423	0.139636		1.14423	0.00234773		0.782756	0.139636		0.782756	0.00234773
0.902913	0.207512		0.902913	0.00236389		1.01946	0.207512		1.01946	0.00236389
1.20192	0.212831		1.20192	0.00234643		1.04776	0.212831		1.04776	0.00234643
1.27551	0.210342		1.27551	0.00240662		1.08294	0.210342		1.08294	0.00240662
0.661417	0.203618		0.661417	0.00247896		1.10799	0.203618		1.10799	0.00247896
0.556291	0.198869		0.556291	0.00262038		1.09517	0.198869		1.09517	0.00262038
1.13333	0.195514		1.13333	0.00287283		1.02902	0.195514		1.02902	0.00287283
1.16327	0.17216		1.16327	0.0026843		0.831899	0.17216		0.831899	0.0026843
NaN	0.169042		NaN	0.00337842		0.812048	0.169042		0.812048	0.00337842
1.07826	0.219431		1.07826	0.00217058		1.03294	0.219431		1.03294	0.00217058
1.26471	0.217307		1.26471	0.0023692		1.08646	0.217307		1.08646	0.0023692
0.944954	0.21267		0.944954	0.00238831		1.11001	0.21267		1.11001	0.00238831
NaN	0.207474		NaN	0.0025316		1.10636	0.207474		1.10636	0.0025316
1.05941	0.203555		1.05941	0.00291038		1.06136	0.203555		1.06136	0.00291038
1.01786	0.19735		1.01786	0.00323768		0.993428	0.19735		0.993428	0.00323768
1.02941	0.181454		1.02941	0.00304069		0.926322	0.181454		0.926322	0.00304069
0.866667	0.228909		0.866667	0.00222233		1.02913	0.228909		1.02913	0.00222233
1.16667	0.233797		1.16667	0.00204016		1.0393	0.233797		1.0393	0.00204016
1.18868	0.226762		1.18868	0.00198895		1.05956	0.226762		1.05956	0.00198895
0.895652	0.210349		0.895652	0.00244759		1.10269	0.210349		1.10269	0.00244759
NaN	0.208443		NaN	0.00258514		1.11807	0.208443		1.11807	0.00258514
1.22449	0.206987		1.22449	0.00267653		1.11341	0.206987		1.11341	0.00267653
NaN	0.200342		NaN	0.00301252		1.0836	0.200342		1.0836	0.00301252
NaN	0.187091		NaN	0.00331635		1.04748	0.187091		1.04748	0.00331635
0.677083	0.247017		0.677083	0.00204372		1.06831	0.247017		1.06831	0.00204372
1.14783	0.224905		1.14783	0.00182808		1.09896	0.224905		1.09896	0.00182808
1.21875	0.207745		1.21875	0.00221728		1.11686	0.207745		1.11686	0.00221728
1.12963	0.195049		1.12963	0.00300024		1.12866	0.195049		1.12866	0.00300024
0.945652	0.249329		0.945652	0.00177637		1.11298	0.249329		1.11298	0.00177637
0.729167	0.236148		0.729167	0.00167729		1.12083	0.236148		1.12083	0.00167729
0.944444	0.216166		0.944444	0.00204479		1.13109	0.216166		1.13109	0.00204479
1.0198	0.184015		1.0198	0.00318466		1.14134	0.184015		1.14134	0.00318466
NaN	0.168781		NaN	0.00378259		1.11578	0.168781		1.11578	0.00378259
1.21053	0.153341		1.21053	0.00443905		1.07048	0.153341		1.07048	0.00443905
1	0.143812		1	0.00491097		1.04264	0.143812		1.04264	0.00491097
0.973451	0.140875		0.973451	0.00491107		1.04228	0.140875		1.04228	0.00491107
1	0.136352		1	0.0044662		1.05304	0.136352		1.05304	0.0044662
0.990566	0.139869		0.990566	0.00371935		1.06146	0.139869		1.06146	0.00371935
0.790323	0.143552		0.790323	0.00317293		1.05012	0.143552		1.05012	0.00317293
0.62963	0.248894		0.62963	0.0027146		1.13821	0.248894		1.13821	0.0027146
0.793103	0.253201		0.793103	0.00234785		1.14357	0.253201		1.14357	0.00234785
0.733333	0.250486		0.733333	0.00184159		1.14133	0.250486		1.14133	0.00184159
0.744	0.21838		0.744	0.00196876		1.14566	0.21838		1.14566	0.00196876
0.951923	0.198526		0.951923	0.00275633		1.1512	0.198526		1.1512	0.00275633
0.785714	0.128627		0.785714	0.00398412		1.04721	0.128627		1.04721	0.00398412
1.08654	0.125184		1.08654	0.00410645		1.02474	0.125184		1.02474	0.00410645
1.07477	0.126058		1.07477	0.00422674		1.03041	0.126058		1.03041	0.00422674
0.765217	0.131264		0.765217	0.0040195		1.04624	0.131264		1.04624	0.0040195
0.595041	0.132294		0.595041	0.00351662		1.06049	0.132294		1.06049	0.00351662
NaN	0.14617		NaN	0.00293611		1.05802	0.14617		1.05802	0.00293611
0.925926	0.137615		0.925926	0.00258637		1.03706	0.137615		1.03706	0.00258637
0.963303	0.255283		0.963303	0.00198185		1.15914	0.255283		1.15914	0.00198185
0.568807	0.224158		0.568807	0.00181708		1.14349	0.224158		1.14349	0.00181708
NaN	0.1967		NaN	0.00288995		1.14648	0.1967		1.14648	0.00288995
1.29348	0.140218		1.29348	0.00385222		1.10947	0.140218		1.10947	0.00385222
1.13725	0.124095		1.13725	0.00348191		1.06443	0.124095		1.06443	0.00348191
NaN	0.115408		NaN	0.00322167		1.02177	0.115408		1.02177	0.00322167
1.3125	0.127803		1.3125	0.00325177		1.02097	0.127803		1.02097	0.00325177
1.2449	0.138794		1.2449	0.00306707		1.03887	0.138794		1.03887	0.00306707
NaN	0.272862		NaN	0.00282258		1.01021	0.272862		1.01021	0.00282258
NaN	0.267915		NaN	0.0027239		1.03133	0.267915		1.03133	0.0027239
NaN	0.256396		NaN	0.00221784		1.06272	0.256396		1.06272	0.00221784
0.898148	0.256763		0.898148	0.00199925		1.09438	0.256763		1.09438	0.00199925
0.798319	0.255953		0.798319	0.00181292		1.11439	0.255953		1.11439	0.00181292
0.726415	0.207333		0.726415	0.00277187		1.10879	0.207333		1.10879	0.00277187
NaN	0.172784		NaN	0.00343058		1.10283	0.172784		1.10283	0.00343058
NaN	0.145039		NaN	0.00361052		1.09556	0.145039		1.09556	0.00361052
NaN	0.127698		NaN	0.00359918		1.08307	0.127698		1.08307	0.00359918
0.971698	0.1192		0.971698	0.00345968		1.05965	0.1192		1.05965	0.00345968
NaN	0.107727		NaN	0.00329603		0.99268	0.107727		0.99268	0.00329603
0.878505	0.107602		0.878505	0.00299602		0.97043	0.107602		0.97043	0.00299602
1.05769	0.11572		1.05769	0.00268683		0.964032	0.11572		0.964032	0.00268683
NaN	0.235616		NaN	0.00301311		0.971916	0.235616		0.971916	0.00301311
0.854701	0.103161		0.854701	0.00393039		0.999206	0.103161		0.999206	0.00393039
1.0283	0.0970476		1.0283	0.0040171		0.979651	0.0970476		0.979651	0.0040171
NaN	0.179038		NaN	0.00385504		0.961692	0.179038		0.961692	0.00385504
NaN	0.117523		NaN	0.0041517		0.988066	0.117523		0.988066	0.0041517
1.29787	0.0966493		1.29787	0.00465288		0.962757	0.0966493		0.962757	0.00465288
NaN	0.0885275		NaN	0.00461926		0.952163	0.0885275		0.952163	0.00461926
NaN	NaN		NaN	NaN		0.927794	NaN		0.927794	NaN
NaN	0.125517		NaN	0.00585348		0.969144	0.125517		0.969144	0.00585348
1.00952	0.121803		1.00952	0.00527769		0.987348	0.121803		0.987348	0.00527769
0.888889	0.106258		0.888889	0.00491157		0.978621	0.106258		0.978621	0.00491157
1.00952	0.0799449		1.00952	0.00384259		0.744045	0.0799449		0.744045	0.00384259
0.852174	0.0855233		0.852174	0.00340868		0.693324	0.0855233		0.693324	0.00340868
1.07547	0.112172		1.07547	0.00220882		0.674119	0.112172		0.674119	0.00220882
0.973913	0.126055		0.973913	0.00222919		0.671275	0.126055		0.671275	0.00222919
1.09524	0.0994822		1.09524	0.00321091		0.747165	0.0994822		0.747165	0.00321091
NaN	0.128319		NaN	0.00291085		0.741374	0.128319		0.741374	0.00291085
0.963964	0.155565		0.963964	0.00274205		0.724998	0.155565		0.724998	0.00274205
1.29167	0.131303		1.29167	0.00362111		0.801307	0.131303		0.801307	0.00362111
1.15686	0.142188		1.15686	0.00349031		0.762339	0.142188		0.762339	0.00349031
1.25243	0.138822		1.25243	0.0041898		0.917764	0.138822		0.917764	0.0041898
NaN	0.146158		NaN	0.0040472		0.863174	0.146158		0.863174	0.0040472
0.714286	0.137607		0.714286	0.00412122		0.817874	0.137607		0.817874	0.00412122
1.27551	0.1426		1.27551	0.00343036		0.751887	0.1426		0.751887	0.00343036
0.656716	0.159571		0.656716	0.003861		0.907041	0.159571		0.907041	0.003861
0.783333	0.169588		0.783333	0.00399431		0.913034	0.169588		0.913034	0.00399431
0.933333	0.174088		0.933333	0.00390195		0.928765	0.174088		0.928765	0.00390195
NaN	0.16476		NaN	0.00404578		0.895678	0.16476		0.895678	0.00404578
0.972222	0.146272		0.972222	0.00407758		0.831776	0.146272		0.831776	0.00407758
1.21429	0.137733		1.21429	0.00324954		0.746831	0.137733		0.746831	0.00324954
NaN	0.17205		NaN	0.00332462		0.908118	0.17205		0.908118	0.00332462
1.06481	0.184464		1.06481	0.00329183		0.907921	0.184464		0.907921	0.00329183
0.834711	0.190423		0.834711	0.00331632		0.927632	0.190423		0.927632	0.00331632
0.87069	0.19269		0.87069	0.00326059		0.960222	0.19269		0.960222	0.00326059
1.01905	0.194402		1.01905	0.00338176		0.963093	0.194402		0.963093	0.00338176
NaN	0.184707		NaN	0.00358942		0.926424	0.184707		0.926424	0.00358942
1	0.172901		1	0.00367099		0.850445	0.172901		0.850445	0.00367099
1.06731	0.148489		1.06731	0.00300621		0.758283	0.148489		0.758283	0.00300621
1.27368	0.188385		1.27368	0.00267964		0.948221	0.188385		0.948221	0.00267964
NaN	0.203614		NaN	0.00265687		0.932687	0.203614		0.932687	0.00265687
NaN	0.213009		NaN	0.00264398		0.985614	0.213009		0.985614	0.00264398
1.13725	0.210419		1.13725	0.0029005		0.992623	0.210419		0.992623	0.0029005
1.08911	0.206027		1.08911	0.00307511		0.957033	0.206027		0.957033	0.00307511
1.01	0.182245		1.01	0.00264028		0.796119	0.182245		0.796119	0.00264028
NaN	0.170993		NaN	0.00256777		0.749276	0.170993		0.749276	0.00256777
NaN	0.175489		NaN	0.00220268		1.00348	0.175489		1.00348	0.00220268
0.945455	0.198755		0.945455	0.00208774		0.991127	0.198755		0.991127	0.00208774
1.23958	0.213632		1.23958	0.00208847		0.977639	0.213632		0.977639	0.00208847
NaN	0.218957		NaN	0.00228973		0.997205	0.218957		0.997205	0.00228973
1.20619	0.218562		1.20619	0.00249436		1.01622	0.218562		1.01622	0.00249436
0.818182	0.217195		0.818182	0.00263437		1.02072	0.217195		1.02072	0.00263437
0.980769	0.217153		0.980769	0.00283866		0.997199	0.217153		0.997199	0.00283866
1.27174	0.213422		1.27174	0.00278193		0.948279	0.213422		0.948279	0.00278193
NaN	0.19698		NaN	0.00250688		0.896053	0.19698		0.896053	0.00250688
1.27586	0.191466		1.27586	0.00266935		1.02711	0.191466		1.02711	0.00266935
NaN	0.219148		NaN	0.00198485		1.021	0.219148		1.021	0.00198485
NaN	0.230647		NaN	0.00176241		1.02122	0.230647		1.02122	0.00176241
NaN	0.219681		NaN	0.00202646		1.04798	0.219681		1.04798	0.00202646
0.671875	0.215735		0.671875	0.00235639		1.06188	0.215735		1.06188	0.00235639
0.805085	0.21577		0.805085	0.00265706		1.07096	0.21577		1.07096	0.00265706
1.20213	0.214161		1.20213	0.00290983		1.06549	0.214161		1.06549	0.00290983
0.823529	0.196386		0.823529	0.00346419		1.04606	0.196386		1.04606	0.00346419
1.22917	0.226671		1.22917	0.00267361		1.06784	0.226671		1.06784	0.00267361
NaN	0.244127		NaN	0.00208998		1.07529	0.244127		1.07529	0.00208998
NaN	0.24472		NaN	0.00168008		1.07686	0.24472		1.07686	0.00168008
0.990385	0.210244		0.990385	0.00215871		1.10315	0.210244		1.10315	0.00215871
1.25532	0.206771		1.25532	0.00261172		1.11124	0.206771		1.11124	0.00261172
NaN	0.201375		NaN	0.0031429		1.10663	0.201375		1.10663	0.0031429
1.29167	0.178275		1.29167	0.00440526		1.04671	0.178275		1.04671	0.00440526
1.14851	0.164719		1.14851	0.00429301		1.03185	0.164719		1.03185	0.00429301
0.854545	0.161816		0.854545	0.00370035		1.03359	0.161816		1.03359	0.00370035
0.853211	0.156787		0.853211	0.0032984		1.02449	0.156787		1.02449	0.0032984
NaN	0.190613		NaN	0.00368173		1.03067	0.190613		1.03067	0.00368173
0.719008	0.22411		0.719008	0.00324912		1.07968	0.22411		1.07968	0.00324912
NaN	0.24174		NaN	0.00291104		1.11194	0.24174		1.11194	0.00291104
0.752212	0.249627		0.752212	0.00247588		1.12843	0.249627		1.12843	0.00247588
NaN	0.249306		NaN	0.00197371		1.13157	0.249306		1.13157	0.00197371
NaN	0.24188		NaN	0.00160261		1.12677	0.24188		1.12677	0.00160261
NaN	0.210984		NaN	0.00196742		1.12453	0.210984		1.12453	0.00196742
0.870968	0.198146		0.870968	0.00259606		1.12666	0.198146		1.12666	0.00259606
1.26471	0.189241		1.26471	0.00325959		1.12204	0.189241		1.12204	0.00325959
NaN	0.173851		NaN	0.00406144		1.09705	0.173851		1.09705	0.00406144
1.26804	0.152407		1.26804	0.00492718		1.05783	0.152407		1.05783	0.00492718
0.919643	0.146581		0.919643	0.00527127		1.04468	0.146581		1.04468	0.00527127
0.862069	0.142369		0.862069	0.00437606		1.05764	0.142369		1.05764	0.00437606
1	0.151868		1	0.00392719		1.05777	0.151868		1.05777	0.00392719
1.05769	0.138499		1.05769	0.00340326		1.03846	0.138499		1.03846	0.00340326
0.776923	0.249965		0.776923	0.00268548		1.07195	0.249965		1.07195	0.00268548
1.15217	0.247767		1.15217	0.00215373		1.11915	0.247767		1.11915	0.00215373
NaN	0.260379		NaN	0.0021342		1.15449	0.260379		1.15449	0.0021342
1.2967	0.259517		1.2967	0.00203724		1.17285	0.259517		1.17285	0.00203724
NaN	0.254621		NaN	0.00183891		1.17531	0.254621		1.17531	0.00183891
1.23	0.190721		1.23	0.00275783		1.13426	0.190721		1.13426	0.00275783
1	0.163371		1	0.00379525		1.10608	0.163371		1.10608	0.00379525
0.716667	0.127678		0.716667	0.00445205		1.0378	0.127678		1.0378	0.00445205
1.14	0.127981		1.14	0.00461637		1.03403	0.127981		1.03403	0.00461637
NaN	0.134943		NaN	0.00456534		1.051	0.134943		1.051	0.00456534
NaN	0.140702		NaN	0.00443503		1.06771	0.140702		1.06771	0.00443503
NaN	0.159149		NaN	0.00418131		1.07733	0.159149		1.07733	0.00418131
1.28421	0.271076		1.28421	0.00209395		1.09976	0.271076		1.09976	0.00209395
NaN	0.271118		NaN	0.0015913		1.13903	0.271118		1.13903	0.0015913
1.29474	0.268443		1.29474	0.00145574		1.16879	0.268443		1.16879	0.00145574
NaN	0.26441		NaN	0.00149521		1.18252	0.26441		1.18252	0.00149521
NaN	0.254586		NaN	0.00140483		1.17827	0.254586		1.17827	0.00140483
NaN	0.240833		NaN	0.00141255		1.15939	0.240833		1.15939	0.00141255
NaN	0.215393		NaN	0.00210204		1.13755	0.215393		1.13755	0.00210204
1.27174	0.180968		1.27174	0.00310602		1.12286	0.180968		1.12286	0.00310602
0.92233	0.162872		0.92233	0.00373622		1.11315	0.162872		1.11315	0.00373622
1.15094	0.136475		1.15094	0.00409069		1.07725	0.136475		1.07725	0.00409069
1.2	0.12431		1.2	0.00388288		1.04336	0.12431		1.04336	0.00388288
NaN	0.271038		NaN	0.00244213		1.01684	0.271038		1.01684	0.00244213
1.13913	0.269521		1.13913	0.00206676		1.04471	0.269521		1.04471	0.00206676
NaN	0.263781		NaN	0.00167677		1.07855	0.263781		1.07855	0.00167677
NaN	0.264205		NaN	0.00150557		1.1143	0.264205		1.1143	0.00150557
NaN	0.251648		NaN	0.00165733		1.13101	0.251648		1.13101	0.00165733
1.05	0.233253		1.05	0.00228207		1.10825	0.233253		1.10825	0.00228207
0.721311	0.201133		0.721311	0.00323358		1.08553	0.201133		1.08553	0.00323358
1.08738	0.165684		1.08738	0.00356626		1.07072	0.165684		1.07072	0.00356626
NaN	0.141155		NaN	0.00371494		1.06043	0.141155		1.06043	0.00371494
0.932039	0.123244		0.932039	0.00377195		1.04956	0.123244		1.04956	0.00377195
1.01818	0.109766		1.01818	0.00379045		1.03253	0.109766		1.03253	0.00379045
NaN	0.108641		NaN	0.00385465		1.0077	0.108641		1.0077	0.00385465
0.960784	0.121176		0.960784	0.00339225		0.976027	0.121176		0.976027	0.00339225
0.88785	0.132187		0.88785	0.00322736		0.990728	0.132187		0.990728	0.00322736
1.09709	0.144767		1.09709	0.00339441		1.01601	0.144767		1.01601	0.00339441
NaN	0.237416		NaN	0.0027712		0.964821	0.237416		0.964821	0.0027712
NaN	0.226235		NaN	0.00242181		0.981889	0.226235		0.981889	0.00242181
NaN	0.224938		NaN	0.00223842		1.01279	0.224938		1.01279	0.00223842
1.06731	0.226424		1.06731	0.00229152		1.04349	0.226424		1.04349	0.00229152
0.892857	0.202215		0.892857	0.00291577		1.0451	0.202215		1.0451	0.00291577
1.04808	0.181615		1.04808	0.00298421		1.03486	0.181615		1.03486	0.00298421
NaN	0.11426		NaN	0.00407808		0.9951	0.11426		0.9951	0.00407808
0.691667	0.102855		0.691667	0.00432911		0.98408	0.102855		0.98408	0.00432911
1.17708	0.0985086		1.17708	0.00448299		0.970453	0.0985086		0.970453	0.00448299
0.789474	0.17262		0.789474	0.00316248		0.911978	0.17262		0.911978	0.00316248
0.859649	0.160934		0.859649	0.00317997		0.934356	0.160934		0.934356	0.00317997
NaN	0.146393		NaN	0.00327061		1.00814	0.146393		1.00814	0.00327061
NaN	0.133887		NaN	0.00366517		0.990871	0.133887		0.990871	0.00366517
1.08654	0.107341		1.08654	0.00476125		0.962229	0.107341		0.962229	0.00476125
1.15686	0.119625		1.15686	0.00497315		0.971668	0.119625		0.971668	0.00497315
0.942308	0.126884		0.942308	0.00454939		1.00476	0.126884		1.00476	0.00454939
0.720339	0.129329		0.720339	0.00411738		1.01709	0.129329		1.01709	0.00411738
NaN	0.150849		NaN	0.00556453		0.803849	0.150849		0.803849	0.00556453
1.06604	0.146178		1.06604	0.00533616		0.771444	0.146178		0.771444	0.00533616
NaN	0.169171		NaN	0.00576178		0.828539	0.169171		0.828539	0.00576178
1.01835	0.147691		1.01835	0.00562026		0.791242	0.147691		0.791242	0.00562026
1.21649	0.138483		1.21649	0.00493381		0.716594	0.138483		0.716594	0.00493381
1.19149	0.176416		1.19149	0.00449933		0.810085	0.176416		0.810085	0.00449933
NaN	0.186551		NaN	0.00502465		0.847244	0.186551		0.847244	0.00502465
0.892857	0.176063		0.892857	0.00504622		0.814508	0.176063		0.814508	0.00504622
1.05825	0.154027		1.05825	0.00441476		0.741983	0.154027		0.741983	0.00441476
1.27835	0.207268		1.27835	0.00351103		0.855747	0.207268		0.855747	0.00351103
1.22	0.208703		1.22	0.00354307		0.863297	0.208703		0.863297	0.00354307
0.81982	0.204355		0.81982	0.00346622		0.8392	0.204355		0.8392	0.00346622
1.14286	0.186288		1.14286	0.00301293		0.779235	0.186288		0.779235	0.00301293
NaN	0.167476		NaN	0.00321758		0.987338	0.167476		0.987338	0.00321758
0.715517	0.18906		0.715517	0.00263485		0.974404	0.18906		0.974404	0.00263485
NaN	0.204838		NaN	0.00257154		0.960542	0.204838		0.960542	0.00257154
NaN	0.216907		NaN	0.00255607		0.933165	0.216907		0.933165	0.00255607
1.29167	0.210499		1.29167	0.00251718		0.911025	0.210499		0.911025	0.00251718
0.972477	0.211076		0.972477	0.00267386		0.899289	0.211076		0.899289	0.00267386
0.87963	0.214906		0.87963	0.00283902		0.906806	0.214906		0.906806	0.00283902
1.01905	0.217744		1.01905	0.0029885		0.910917	0.217744		0.910917	0.0029885
NaN	0.152407		NaN	0.00502143		0.994665	0.152407		0.994665	0.00502143
NaN	0.189859		NaN	0.00375006		1.0132	0.189859		1.0132	0.00375006
NaN	0.21853		NaN	0.00262417		1.01753	0.21853		1.01753	0.00262417
NaN	0.228741		NaN	0.00200613		1.01429	0.228741		1.01429	0.00200613
0.717742	0.217319		0.717742	0.00221838		1.01077	0.217319		1.01077	0.00221838
1.25	0.210499		1.25	0.00328765		1.00202	0.210499		1.00202	0.00328765
NaN	0.208774		NaN	0.00385836		0.999955	0.208774		0.999955	0.00385836
1	0.174741		1	0.00448197		0.997356	0.174741		0.997356	0.00448197
NaN	0.199508		NaN	0.0038403		1.03168	0.199508		1.03168	0.0038403
NaN	0.226103		NaN	0.00306715		1.0591	0.226103		1.0591	0.00306715
NaN	0.236117		NaN	0.00240009		1.07238	0.236117		1.07238	0.00240009
1	0.223308		1	0.0015787		1.07258	0.223308		1.07258	0.0015787
0.766355	0.214956		0.766355	0.00196782		1.07103	0.214956		1.07103	0.00196782
1.08911	0.207292		1.08911	0.00250811		1.07035	0.207292		1.07035	0.00250811
NaN	0.20466		NaN	0.00325208		1.0704	0.20466		1.0704	0.00325208
1.26882	0.173369		1.26882	0.00464346		1.01077	0.173369		1.01077	0.00464346
0.864865	0.163694		0.864865	0.00385529		1.00124	0.163694		1.00124	0.00385529
0.951456	0.167177		0.951456	0.0032653		1.00279	0.167177		1.00279	0.0032653
1.29787	0.146464		1.29787	0.00291569		0.990686	0.146464		0.990686	0.00291569
1.23077	0.222669		1.23077	0.0028335		1.02386	0.222669		1.02386	0.0028335
NaN	0.228497		NaN	0.00260007		1.05995	0.228497		1.05995	0.00260007
1.22917	0.235944		1.22917	0.00261146		1.09331	0.235944		1.09331	0.00261146
NaN	0.245301		NaN	0.00250872		1.11103	0.245301		1.11103	0.00250872
NaN	0.242337		NaN	0.00219141		1.11656	0.242337		1.11656	0.00219141
1.04902	0.209814		1.04902	0.00190493		1.09162	0.209814		1.09162	0.00190493
NaN	0.199562		NaN	0.00241172		1.09046	0.199562		1.09046	0.00241172
1.18557	0.192101		1.18557	0.00313708		1.08531	0.192101		1.08531	0.00313708
NaN	0.182972		NaN	0.00415483		1.07032	0.182972		1.07032	0.00415483
NaN	0.166055		NaN	0.00504678		1.04873	0.166055		1.04873	0.00504678
1.26042	0.147955		1.26042	0.00559726		1.02559	0.147955		1.02559	0.00559726
0.955752	0.146199		0.955752	0.00526324		1.02724	0.146199		1.02724	0.00526324
0.859649	0.146967		0.859649	0.00453615		1.03801	0.146967		1.03801	0.00453615
NaN	0.161875		NaN	0.00414664		1.04448	0.161875		1.04448	0.00414664
1.26316	0.262528		1.26316	0.0020715		1.08276	0.262528		1.08276	0.0020715
NaN	0.265504		NaN	0.00178128		1.11546	0.265504		1.11546	0.00178128
NaN	0.261066		NaN	0.00175156		1.13812	0.261066		1.13812	0.00175156
NaN	0.254102		NaN	0.00186273		1.146	0.254102		1.146	0.00186273
NaN	0.244293		NaN	0.00179899		1.14071	0.244293		1.14071	0.00179899
1.25773	0.187821		1.25773	0.00256287		1.08193	0.187821		1.08193	0.00256287
NaN	0.173634		NaN	0.00310821		1.07949	0.173634		1.07949	0.00310821
NaN	0.160733		NaN	0.00375514		1.07226	0.160733		1.07226	0.00375514
1.07339	0.147597		1.07339	0.00441773		1.05453	0.147597		1.05453	0.00441773
0.612903	0.121983		0.612903	0.00532961		1.01643	0.121983		1.01643	0.00532961
1.18557	0.131285		1.18557	0.00519654		1.02535	0.131285		1.02535	0.00519654
0.872881	0.2714		0.872881	0.00208968		1.04363	0.2714		1.04363	0.00208968
1.0396	0.274622		1.0396	0.00171307		1.08042	0.274622		1.08042	0.00171307
NaN	0.266624		NaN	0.00130421		1.11337	0.266624		1.11337	0.00130421
1.20213	0.225284		1.20213	0.00171024		1.10498	0.225284		1.10498	0.00171024
0.981818	0.195974		0.981818	0.00253547		1.0738	0.195974		1.0738	0.00253547
1	0.1652		1	0.00330531		1.0589	0.1652		1.0589	0.00330531
1.1875	0.143808		1.1875	0.00370978		1.05419	0.143808		1.05419	0.00370978
1.12871	0.111245		1.12871	0.0044677		1.03043	0.111245		1.03043	0.0044677
1.24731	0.106609		1.24731	0.00470469		1.0103	0.106609		1.0103	0.00470469
NaN	0.108336		NaN	0.00479535		0.993948	0.108336		0.993948	0.00479535
NaN	0.142995		NaN	0.00465355		1.07041	0.142995		1.07041	0.00465355
1.27083	0.15563		1.27083	0.00469886		1.09181	0.15563		1.09181	0.00469886
NaN	0.251846		NaN	0.00185488		1.01934	0.251846		1.01934	0.00185488
NaN	0.243317		NaN	0.00149474		1.09554	0.243317		1.09554	0.00149474
1.26596	0.233959		1.26596	0.00178765		1.09056	0.233959		1.09056	0.00178765
NaN	0.21902		NaN	0.00247029		1.06664	0.21902		1.06664	0.00247029
NaN	0.153139		NaN	0.00363027		1.02814	0.153139		1.02814	0.00363027
NaN	0.125273		NaN	0.0040025		1.02083	0.125273		1.02083	0.0040025
0.578947	0.104872		0.578947	0.00424474		1.01349	0.104872		1.01349	0.00424474
1.25532	0.0919177		1.25532	0.00445401		1.0016	0.0919177		1.0016	0.00445401
NaN	0.0898197		NaN	0.00440751		0.986365	0.0898197		0.986365	0.00440751
0.834862	0.127373		0.834862	0.0040872		1.00546	0.127373		1.00546	0.0040872
0.756098	0.150866		0.756098	0.00453697		1.04602	0.150866		1.04602	0.00453697
NaN	0.216841		NaN	0.00244921		0.942095	0.216841		0.942095	0.00244921
NaN	0.198151		NaN	0.00228645		0.950629	0.198151		0.950629	0.00228645
NaN	0.187725		NaN	0.00221767		0.975259	0.187725		0.975259	0.00221767
1.13	0.191231		1.13	0.00209558		1.00949	0.191231		1.00949	0.00209558
0.839286	0.194167		0.839286	0.00225443		1.03052	0.194167		1.03052	0.00225443
1.10204	0.191035		1.10204	0.00271245		1.03242	0.191035		1.03242	0.00271245
1.1165	0.110092		1.1165	0.00397811		0.985275	0.110092		0.985275	0.00397811
1.06667	0.0899718		1.06667	0.00463465		0.962934	0.0899718		0.962934	0.00463465
0.845455	0.151011		0.845455	0.00293784		0.880014	0.151011		0.880014	0.00293784
0.784483	0.130474		0.784483	0.00298024		0.903441	0.130474		0.903441	0.00298024
1.17021	0.127279		1.17021	0.00304289		0.934962	0.127279		0.934962	0.00304289
NaN	0.156567		NaN	0.00251465		1.02089	0.156567		1.02089	0.00251465
NaN	0.129046		NaN	0.00337547		0.981945	0.129046		0.981945	0.00337547
0.890756	0.114133		0.890756	0.00405683		0.968479	0.114133		0.968479	0.00405683
1.12745	0.103374		1.12745	0.00386025		0.96679	0.103374		0.96679	0.00386025
1.00952	0.128832		1.00952	0.00368631		1.01372	0.128832		1.01372	0.00368631
0.798246	0.14466		0.798246	0.00332418		1.03641	0.14466		1.03641	0.00332418
NaN	0.182133		NaN	0.0067129		0.715001	0.182133		0.715001	0.0067129
1.09901	0.179402		1.09901	0.00625824		0.728534	0.179402		0.728534	0.00625824
1.02857	0.171098		1.02857	0.00593896		0.734434	0.171098		0.734434	0.00593896
1.10891	0.187779		1.10891	0.0048867		0.741174	0.187779		0.741174	0.0048867
1	0.197973		1	0.00482741		0.739087	0.197973		0.739087	0.00482741
0.803419	0.201442		0.803419	0.00433471		0.740224	0.201442		0.740224	0.00433471
0.613139	0.170441		0.613139	0.00384938		0.959581	0.170441		0.959581	0.00384938
0.803419	0.191575		0.803419	0.00320011		0.937425	0.191575		0.937425	0.00320011
1.2234	0.208789		1.2234	0.00294641		0.926707	0.208789		0.926707	0.00294641
1.21429	0.217127		1.21429	0.00375131		0.912587	0.217127		0.912587	0.00375131
1.12871	0.205448		1.12871	0.00402483		0.879154	0.205448		0.879154	0.00402483
1.05882	0.196577		1.05882	0.00421177		0.845681	0.196577		0.845681	0.00421177
0.650406	0.197674		0.650406	0.00451908		0.824432	0.197674		0.824432	0.00451908
0.990741	0.206411		0.990741	0.00483326		0.817656	0.206411		0.817656	0.00483326
1.12	0.217047		1.12	0.00422238		0.83165	0.217047		0.83165	0.00422238
NaN	0.194966		NaN	0.00445053		0.975646	0.194966		0.975646	0.00445053
NaN	0.214295		NaN	0.00382467		0.976482	0.214295		0.976482	0.00382467
1.16162	0.221743		1.16162	0.00278525		1.02038	0.221743		1.02038	0.00278525
1.00926	0.208109		1.00926	0.00355892		0.995654	0.208109		0.995654	0.00355892
0.877193	0.196856		0.877193	0.00426293		0.971343	0.196856		0.971343	0.00426293
1.02885	0.194528		1.02885	0.00495519		0.952198	0.194528		0.952198	0.00495519
NaN	0.194848		NaN	0.00560941		0.942305	0.194848		0.942305	0.00560941
NaN	0.216119		NaN	0.00196926		1.05994	0.216119		1.05994	0.00196926
0.895238	0.196335		0.895238	0.00340491		1.04098	0.196335		1.04098	0.00340491
1.26316	0.191579		1.26316	0.00419749		1.02828	0.191579		1.02828	0.00419749
1.07921	0.171578		1.07921	0.00431133		0.976327	0.171578		0.976327	0.00431133
0.969697	0.176405		0.969697	0.00320297		0.978554	0.176405		0.978554	0.00320297
NaN	0.239923		NaN	0.00240582		1.0157	0.239923		1.0157	0.00240582
NaN	0.23753		NaN	0.00255664		1.0238	0.23753		1.0238	0.00255664
NaN	0.196588		NaN	0.00205746		1.04627	0.196588		1.04627	0.00205746
0.798165	0.187588		0.798165	0.00268316		1.04873	0.187588		1.04873	0.00268316
1.08989	0.181704		1.08989	0.00341046		1.04894	0.181704		1.04894	0.00341046
NaN	0.153977		NaN	0.00589735		0.993598	0.153977		0.993598	0.00589735
1.07843	0.148609		1.07843	0.00559684		0.984589	0.148609		0.984589	0.00559684
0.72807	0.154022		0.72807	0.00454332		1.00229	0.154022		1.00229	0.00454332
NaN	0.165715		NaN	0.00381743		1.02422	0.165715		1.02422	0.00381743
NaN	0.153729		NaN	0.00376953		1.03979	0.153729		1.03979	0.00376953
NaN	0.25421		NaN	0.00211012		1.0336	0.25421		1.0336	0.00211012
NaN	0.255756		NaN	0.00195979		1.05517	0.255756		1.05517	0.00195979
NaN	0.199179		NaN	0.00205736		1.03731	0.199179		1.03731	0.00205736
NaN	0.173417		NaN	0.0027057		1.01798	0.173417		1.01798	0.0027057
1.13725	0.157134		1.13725	0.0034169		1.01627	0.157134		1.01627	0.0034169
NaN	0.136482		NaN	0.00466232		1.01845	0.136482		1.01845	0.00466232
1.18812	0.121639		1.18812	0.00542799		1.00274	0.121639		1.00274	0.00542799
1.00935	0.113228		1.00935	0.00583356		0.983451	0.113228		0.983451	0.00583356
0.666667	0.119111		0.666667	0.00571471		0.976019	0.119111		0.976019	0.00571471
1.22105	0.137282		1.22105	0.00477886		0.998459	0.137282		0.998459	0.00477886
NaN	0.139693		NaN	0.00455272		1.0737	0.139693		1.0737	0.00455272
1.29474	0.129007		1.29474	0.0046657		1.07819	0.129007		1.07819	0.0046657
0.916667	0.252815		0.916667	0.00198975		1.02403	0.252815		1.02403	0.00198975
1.14851	0.244278		1.14851	0.00167089		1.04401	0.244278		1.04401	0.00167089
NaN	0.217201		NaN	0.00176186		1.05847	0.217201		1.05847	0.00176186
0.935185	0.193105		0.935185	0.0022023		1.02867	0.193105		1.02867	0.0022023
0.831858	0.165639		0.831858	0.00299836		1.0058	0.165639		1.0058	0.00299836
1.01942	0.130331		1.01942	0.00381924		1.00148	0.130331		1.00148	0.00381924
1.28571	0.108741		1.28571	0.00431993		1.0077	0.108741		1.0077	0.00431993
1.07843	0.0841904		1.07843	0.00515454		0.994106	0.0841904		0.994106	0.00515454
1.125	0.08091		1.125	0.00541555		0.979477	0.08091		0.979477	0.00541555
NaN	0.0895234		NaN	0.00547101		0.965788	0.0895234		0.965788	0.00547101
NaN	0.129391		NaN	0.00458705		1.02103	0.129391		1.02103	0.00458705
1.10204	0.139426		1.10204	0.00484784		1.06153	0.139426		1.06153	0.00484784
0.927273	0.149145		0.927273	0.00512025		1.08573	0.149145		1.08573	0.00512025
NaN	0.225369		NaN	0.00221298		0.972323	0.225369		0.972323	0.00221298
NaN	0.201731		NaN	0.00164872		1.03007	0.201731		1.03007	0.00164872
1.00943	0.198693		1.00943	0.00184227		1.03575	0.198693		1.03575	0.00184227
1.30108	0.157684		1.30108	0.0026997		0.999966	0.157684		0.999966	0.0026997
NaN	0.123562		NaN	0.00349287		0.993858	0.123562		0.993858	0.00349287
NaN	0.0958897		NaN	0.00431036		0.995053	0.0958897		0.995053	0.00431036
0.656	0.0763976		0.656	0.00485893		0.992904	0.0763976		0.992904	0.00485893
1.29032	0.0659547		1.29032	0.00516627		0.984733	0.0659547		0.984733	0.00516627
NaN	0.0681598		NaN	0.00503001		0.97231	0.0681598		0.97231	0.00503001
0.943396	0.12343		0.943396	0.00438616		0.990695	0.12343		0.990695	0.00438616
0.634328	0.138726		0.634328	0.00487919		1.04033	0.138726		1.04033	0.00487919
NaN	0.165902		NaN	0.00262953		0.912382	0.165902		0.912382	0.00262953
1.14286	0.149094		1.14286	0.00258325		0.927003	0.149094		0.927003	0.00258325
1.09804	0.149225		1.09804	0.00224502		0.961999	0.149225		0.961999	0.00224502
0.791304	0.162399		0.791304	0.00191437		0.998095	0.162399		0.998095	0.00191437
1.22581	0.165346		1.22581	0.002001		1.01435	0.165346		1.01435	0.002001
0.730435	0.136113		0.730435	0.00334148		0.859715	0.136113		0.859715	0.00334148
0.810345	0.116292		0.810345	0.0033317		0.876962	0.116292		0.876962	0.0033317
NaN	0.147075		NaN	0.00188715		1.02411	0.147075		1.02411	0.00188715
NaN	0.0802997		NaN	0.00381188		0.915399	0.0802997		0.915399	0.00381188
0.886957	0.187964		0.886957	0.00352033		0.904797	0.187964		0.904797	0.00352033
1.23958	0.19494		1.23958	0.00299361		0.879681	0.19494		0.879681	0.00299361
1.23711	0.19605		1.23711	0.00481098		0.852363	0.19605		0.852363	0.00481098
0.980583	0.177444		0.980583	0.00543629		0.821303	0.177444		0.821303	0.00543629
NaN	0.20073		NaN	0.00403394		0.941082	0.20073		0.941082	0.00403394
1.23404	0.196865		1.23404	0.0040206		0.986765	0.196865		0.986765	0.0040206
1.20619	0.176489		1.20619	0.00502995		0.957583	0.176489		0.957583	0.00502995
1.24742	0.166232		1.24742	0.00594995		0.930955	0.166232		0.930955	0.00594995
NaN	0.21289		NaN	0.00389546		0.937942	0.21289		0.937942	0.00389546
NaN	0.190804		NaN	0.00299276		1.04294	0.190804		1.04294	0.00299276
0.798319	0.179193		0.798319	0.00381593		1.03429	0.179193		1.03429	0.00381593
NaN	0.169568		NaN	0.0045331		1.01831	0.169568		1.01831	0.0045331
1.31313	0.222939		1.31313	0.00374748		0.969303	0.222939		0.969303	0.00374748
NaN	0.168147		NaN	0.00288508		1.02193	0.168147		1.02193	0.00288508
0.732673	0.164416		0.732673	0.00344437		1.02676	0.164416		1.02676	0.00344437
NaN	0.159878		NaN	0.00410948		1.02851	0.159878		1.02851	0.00410948
NaN	0.152054		NaN	0.0055281		0.994829	0.152054		0.994829	0.0055281
NaN	0.184932		NaN	0.00246086		1.00533	0.184932		1.00533	0.00246086
1.21212	0.165288		1.21212	0.00256817		0.995975	0.165288		0.995975	0.00256817
1.17347	0.143693		1.17347	0.0032799		0.997486	0.143693		0.997486	0.0032799
NaN	0.171935		NaN	0.00210346		1.00049	0.171935		1.00049	0.00210346
0.574627	0.150838		0.574627	0.00249682		0.986389	0.150838		0.986389	0.00249682
NaN	0.161466		NaN	0.00194395		0.974822	0.161466		0.974822	0.00194395
0.990741	0.153982		0.990741	0.0017635		0.990655	0.153982		0.990655	0.0017635
1.29032	0.139839		1.29032	0.00185043		0.983881	0.139839		0.983881	0.00185043
1.13	0.150805		1.13	0.00386883		0.901612	0.150805		0.901612	0.00386883
NaN	0.134456		NaN	0.00338015		0.899904	0.134456		0.899904	0.00338015
1.2	0.127168		1.2	0.00261695		0.921157	0.127168		0.921157	0.00261695
0.929204	0.117431		0.929204	0.00461039		0.879552	0.117431		0.879552	0.00461039
1.10891	0.106851		1.10891	0.00399869		0.88861	0.106851		0.88861	0.00399869
0.651515	0.0183665		0.651515	0.00308033		0.848793	0.0183665		0.848793	0.00308033
1.17757	0.0300112		1.17757	0.00496281		0.894732	0.0300112		0.894732	0.00496281
NaN	-0.0369929		NaN	0.00453951		0.797932	-0.0369929		0.797932	0.00453951
NaN	-0.0197751		NaN	0.00416252		0.817682	-0.0197751		0.817682	0.00416252
0.921569	-0.00754061		0.921569	0.00350698		0.81152	-0.00754061		0.81152	0.00350698
1.0991	-0.00884454		1.0991	0.00456115		0.85982	-0.00884454		0.85982	0.00456115
NaN	0.00323573		NaN	0.00437933		0.874609	0.00323573		0.874609	0.00437933
NaN	0.00949513		NaN	0.00397289		0.875155	0.00949513		0.875155	0.00397289
1.24272	0.0171066		1.24272	0.00330284		0.861341	0.0171066		0.861341	0.00330284
1.19	0.0220294		1.19	0.00252093		0.833155	0.0220294		0.833155	0.00252093
NaN	0.0196128		NaN	0.00434769		0.923023	0.0196128		0.923023	0.00434769
NaN	0.027451		NaN	0.00427687		0.939267	0.027451		0.939267	0.00427687
NaN	0.0338508		NaN	0.0036216		0.9203	0.0338508		0.9203	0.0036216
0.916667	0.0341772		0.916667	0.0030406		0.861765	0.0341772		0.861765	0.0030406
NaN	0.0435793		NaN	0.00407731		0.992579	0.0435793		0.992579	0.00407731
NaN	0.0534624		NaN	0.00400699		1.01029	0.0534624		1.01029	0.00400699
NaN	0.0477424		NaN	0.00394492		0.956123	0.0477424		0.956123	0.00394492
1.15534	0.044124		1.15534	0.00371632		0.857266	0.044124		0.857266	0.00371632
0.730159	0.0684784		0.730159	0.00414164		1.02803	0.0684784		1.02803	0.00414164
1.08738	0.0614582		1.08738	0.00439623		0.944824	0.0614582		0.944824	0.00439623
1.22917	0.0530066		1.22917	0.00458381		0.83471	0.0530066		0.83471	0.00458381
1.01923	0.0816862		1.01923	0.00428186		1.02387	0.0816862		1.02387	0.00428186
NaN	0.0914929		NaN	0.00380826		1.05325	0.0914929		1.05325	0.00380826
0.834951	0.0972385		0.834951	0.0041829		1.03316	0.0972385		1.03316	0.0041829
1.0283	0.102617		1.0283	0.00456333		0.983691	0.102617		0.983691	0.00456333
NaN	0.106716		NaN	0.00355853		1.03884	0.106716		1.03884	0.00355853
1.29126	-0.0271555		1.29126	0.00366142		0.843321	-0.0271555		0.843321	0.00366142
1.30208	-0.0186763		1.30208	0.00340575		0.825658	-0.0186763		0.825658	0.00340575
1.11927	-0.0262332		1.11927	0.0041744		0.85877	-0.0262332		0.85877	0.0041744
1.2	-0.00776641		1.2	0.00397565		0.876058	-0.00776641		0.876058	0.00397565
1.00901	0.00187314		1.00901	0.00363566		0.826535	0.00187314		0.826535	0.00363566
1.07071	0.00354115		1.07071	0.00306358		0.806838	0.00354115		0.806838	0.00306358
1.31461	-0.00274857		1.31461	0.00420712		0.88326	-0.00274857		0.88326	0.00420712
NaN	0.0120143		NaN	0.0042842		0.898001	0.0120143		0.898001	0.0042842
1.07071	0.0184544		1.07071	0.00405715		0.869543	0.0184544		0.869543	0.00405715
0.9	0.025947		0.9	0.00286944		0.85789	0.025947		0.85789	0.00286944
0.872727	0.0351402		0.872727	0.00228809		0.824332	0.0351402		0.824332	0.00228809
0.768116	0.0198737		0.768116	0.00428096		0.911622	0.0198737		0.911622	0.00428096
NaN	0.032964		NaN	0.00433734		0.927176	0.032964		0.927176	0.00433734
1.23529	0.0388082		1.23529	0.00440158		0.925468	0.0388082		0.925468	0.00440158
NaN	0.0415232		NaN	0.00372979		0.926182	0.0415232		0.926182	0.00372979
1.27957	0.0479981		1.27957	0.00322569		0.892593	0.0479981		0.892593	0.00322569
0.756098	0.057503		0.756098	0.00279578		0.817982	0.057503		0.817982	0.00279578
0.821705	0.0417513		0.821705	0.00421391		0.952765	0.0417513		0.952765	0.00421391
1.23	0.0521106		1.23	0.00421294		0.974116	0.0521106		0.974116	0.00421294
1.01099	0.0596767		1.01099	0.00415832		0.9868	0.0596767		0.9868	0.00415832
NaN	0.0637929		NaN	0.00377196		0.974196	0.0637929		0.974196	0.00377196
NaN	0.0630311		NaN	0.00362845		0.8811	0.0630311		0.8811	0.00362845
0.886179	0.0567677		0.886179	0.00384392		0.992343	0.0567677		0.992343	0.00384392
0.718518	0.0659003		0.718518	0.00387573		1.0229	0.0659003		1.0229	0.00387573
1.09	0.0792831		1.09	0.00378491		1.02647	0.0792831		1.02647	0.00378491
1.24242	0.0825341		1.24242	0.00394316		0.962287	0.0825341		0.962287	0.00394316
1.00917	0.0849385		1.00917	0.00363221		1.04486	0.0849385		1.04486	0.00363221
NaN	0.0935396		NaN	0.0037426		1.00946	0.0935396		1.00946	0.0037426
0.955357	0.0814576		0.955357	0.00298275		1.00723	0.0814576		1.00723	0.00298275
NaN	0.0917103		NaN	0.00308751		1.02504	0.0917103		1.02504	0.00308751
1.09615	0.0978551		1.09615	0.00333864		1.01844	0.0978551		1.01844	0.00333864
0.931373	0.0944005		0.931373	0.00284395		0.981904	0.0944005		0.981904	0.00284395
1.24731	0.105018		1.24731	0.00293677		0.993286	0.105018		0.993286	0.00293677
1.32184	0.116932		1.32184	0.00321933		0.986977	0.116932		0.986977	0.00321933
1.19388	0.127398		1.19388	0.00361742		0.955879	0.127398		0.955879	0.00361742
0.962617	0.108189		0.962617	0.00274098		0.956565	0.108189		0.956565	0.00274098
0.888889	0.122329		0.888889	0.00296434		0.956542	0.122329		0.956542	0.00296434
1.02804	0.133705		1.02804	0.00326379		0.949297	0.133705		0.949297	0.00326379
NaN	0.145512		NaN	0.00355361		0.922742	0.145512		0.922742	0.00355361
0.918182	0.122314		0.918182	0.00255465		0.955608	0.122314		0.955608	0.00255465
0.891892	0.140002		0.891892	0.00283848		0.942162	0.140002		0.942162	0.00283848
1.23958	0.156932		1.23958	0.00326277		0.922313	0.156932		0.922313	0.00326277
NaN	0.13822		NaN	0.00241464		0.985068	0.13822		0.985068	0.00241464
1.2449	0.164688		1.2449	0.00249741		0.970786	0.164688		0.970786	0.00249741
NaN	-0.0707281		NaN	0.00488276		0.859092	-0.0707281		0.859092	0.00488276
0.610778	-0.0494905		0.610778	0.00416871		0.872853	-0.0494905		0.872853	0.00416871
NaN	-0.00389481		NaN	0.00336226		0.888993	-0.00389481		0.888993	0.00336226
1.15054	0.00145264		1.15054	0.0032919		0.836808	0.00145264		0.836808	0.0032919
NaN	-0.0467963		NaN	0.00427856		0.877544	-0.0467963		0.877544	0.00427856
NaN	-0.0206037		NaN	0.00398229		0.907763	-0.0206037		0.907763	0.00398229
NaN	-0.0013118		NaN	0.00382971		0.917696	-0.0013118		0.917696	0.00382971
1.26214	0.00946186		1.26214	0.003825		0.900006	0.00946186		0.900006	0.003825
NaN	0.00955136		NaN	0.00368496		0.795663	0.00955136		0.795663	0.00368496
NaN	-0.0283235		NaN	0.00400477		0.865887	-0.0283235		0.865887	0.00400477
1.2449	-0.00298552		1.2449	0.00394718		0.900442	-0.00298552		0.900442	0.00394718
NaN	0.0160947		NaN	0.00411556		0.915682	0.0160947		0.915682	0.00411556
NaN	0.0261986		NaN	0.00404331		0.831579	0.0261986		0.831579	0.00404331
NaN	0.0293078		NaN	0.00344145		0.846617	0.0293078		0.846617	0.00344145
1.06481	0.0361473		1.06481	0.00277296		0.861638	0.0361473		0.861638	0.00277296
1.15842	0.0415414		1.15842	0.00229899		0.822786	0.0415414		0.822786	0.00229899
NaN	-0.00632602		NaN	0.00415112		0.864249	-0.00632602		0.864249	0.00415112
1.24	0.0173895		1.24	0.00396131		0.898526	0.0173895		0.898526	0.00396131
1.26263	0.0323035		1.26263	0.00421456		0.917795	0.0323035		0.917795	0.00421456
0.92623	0.0415339		0.92623	0.00436913		0.890445	0.0415339		0.890445	0.00436913
0.946903	0.0520698		0.946903	0.00356451		0.910151	0.0520698		0.910151	0.00356451
NaN	0.0577057		NaN	0.00314371		0.889627	0.0577057		0.889627	0.00314371
NaN	0.0678821		NaN	0.00279901		0.807391	0.0678821		0.807391	0.00279901
NaN	0.0861241		NaN	0.00247567		0.715343	0.0861241		0.715343	0.00247567
1.02	0.0356937		1.02	0.00401713		0.913361	0.0356937		0.913361	0.00401713
1.23711	0.048628		1.23711	0.0041019		0.933964	0.048628		0.933964	0.0041019
NaN	0.0554768		NaN	0.00426265		0.93769	0.0554768		0.93769	0.00426265
0.87619	0.0581286		0.87619	0.00424287		0.936472	0.0581286		0.936472	0.00424287
0.916667	0.0737919		0.916667	0.00345672		0.953845	0.0737919		0.953845	0.00345672
NaN	0.0823955		NaN	0.0034488		0.877419	0.0823955		0.877419	0.0034488
NaN	0.109193		NaN	0.0029046		0.665922	0.109193		0.665922	0.0029046
1.02703	0.0490006		1.02703	0.00377212		0.940138	0.0490006		0.940138	0.00377212
NaN	0.0615659		NaN	0.00373993		0.960759	0.0615659		0.960759	0.00373993
NaN	0.0694496		NaN	0.00388497		0.974593	0.0694496		0.974593	0.00388497
0.598592	0.0745721		0.598592	0.00384125		0.982854	0.0745721		0.982854	0.00384125
0.942308	0.0936461		0.942308	0.00351233		0.947154	0.0936461		0.947154	0.00351233
1.27473	0.102841		1.27473	0.0037035		0.838394	0.102841		0.838394	0.0037035
NaN	0.0503118		NaN	0.00365173		0.932022	0.0503118		0.932022	0.00365173
1.23656	0.062152		1.23656	0.00331652		0.962818	0.062152		0.962818	0.00331652
1.21154	0.0719996		1.21154	0.00318464		0.98395	0.0719996		0.98395	0.00318464
0.768	0.081094		0.768	0.00335414		0.997248	0.081094		0.997248	0.00335414
1.02752	0.0871142		1.02752	0.00341751		0.997841	0.0871142		0.997841	0.00341751
NaN	0.0972355		NaN	0.0034597		0.974211	0.0972355		0.974211	0.0034597
0.953704	0.111191		0.953704	0.00372507		0.905528	0.111191		0.905528	0.00372507
1.08081	0.119741		1.08081	0.00402545		0.804848	0.119741		0.804848	0.00402545
1.01869	0.0841828		1.01869	0.00287182		0.985613	0.0841828		0.985613	0.00287182
NaN	0.0913293		NaN	0.00302177		0.988557	0.0913293		0.988557	0.00302177
NaN	0.101352		NaN	0.00327257		0.971857	0.101352		0.971857	0.00327257
NaN	0.125703		NaN	0.00415641		0.853391	0.125703		0.853391	0.00415641
NaN	0.0901859		NaN	0.00304097		0.962301	0.0901859		0.962301	0.00304097
NaN	0.0980243		NaN	0.00287633		0.961545	0.0980243		0.961545	0.00287633
NaN	0.102453		NaN	0.00292934		0.944886	0.102453		0.944886	0.00292934
NaN	0.112632		NaN	0.00279826		0.929804	0.112632		0.929804	0.00279826
NaN	0.122665		NaN	0.00314051		0.906922	0.122665		0.906922	0.00314051
0.990291	0.1315		0.990291	0.00360249		0.873138	0.1315		0.873138	0.00360249
0.826446	0.144499		0.826446	0.00440054		0.831159	0.144499		0.831159	0.00440054
0.88785	0.154786		0.88785	0.00490772		0.801859	0.154786		0.801859	0.00490772
NaN	0.0899311		NaN	0.00501613		0.925805	0.0899311		0.925805	0.00501613
0.833333	0.102791		0.833333	0.00370474		0.947425	0.102791		0.947425	0.00370474
1.12264	0.112891		1.12264	0.00287006		0.94265	0.112891		0.94265	0.00287006
1.29592	0.127886		1.29592	0.00266766		0.923031	0.127886		0.923031	0.00266766
1.25263	0.141987		1.25263	0.00313033		0.89476	0.141987		0.89476	0.00313033
1.25532	0.155431		1.25532	0.00368382		0.863481	0.155431		0.863481	0.00368382
1.02655	0.167967		1.02655	0.00422543		0.832037	0.167967		0.832037	0.00422543
0.813559	0.114904		0.813559	0.00386118		0.970446	0.114904		0.970446	0.00386118
1.28723	0.130592		1.28723	0.00302272		0.972609	0.130592		0.972609	0.00302272
NaN	0.149857		NaN	0.00271376		0.958585	0.149857		0.958585	0.00271376
NaN	0.171993		NaN	0.00291358		0.930874	0.171993		0.930874	0.00291358
NaN	0.106116		NaN	0.00551125		0.941984	0.106116		0.941984	0.00551125
NaN	0.120128		NaN	0.00491648		0.976035	0.120128		0.976035	0.00491648
NaN	0.145653		NaN	0.00398104		0.9923	0.145653		0.9923	0.00398104
0.755556	0.133349		0.755556	0.00572011		0.942769	0.133349		0.942769	0.00572011
1.13333	0.127445		1.13333	0.00572495		0.971597	0.127445		0.971597	0.00572495
0.742188	0.157017		0.742188	0.00495874		0.980394	0.157017		0.980394	0.00495874
NaN	-0.0703033		NaN	0.00501169		0.89117	-0.0703033		0.89117	0.00501169
0.589595	-0.057713		0.589595	0.0043454		0.908031	-0.057713		0.908031	0.0043454
NaN	-0.0425285		NaN	0.0037659		0.896865	-0.0425285		0.896865	0.0037659
1.26374	-0.0273798		1.26374	0.00319886		0.869271	-0.0273798		0.869271	0.00319886
NaN	-0.0550241		NaN	0.00480761		0.906804	-0.0550241		0.906804	0.00480761
1.18095	-0.00303093		1.18095	0.00338689		0.868835	-0.00303093		0.868835	0.00338689
1.05882	-0.00117585		1.05882	0.00316265		0.736363	-0.00117585		0.736363	0.00316265
NaN	-0.0269599		NaN	0.0042635		0.927365	-0.0269599		0.927365	0.0042635
1.31959	-0.01268		1.31959	0.00417237		0.932235	-0.01268		0.932235	0.00417237
NaN	-0.00161458		NaN	0.00403278		0.916667	-0.00161458		0.916667	0.00403278
0.971429	0.00467334		0.971429	0.00389091		0.880515	0.00467334		0.880515	0.00389091
NaN	0.00823168		NaN	0.00361197		0.761031	0.00823168		0.761031	0.00361197
0.888	0.0125921		0.888	0.00232805		0.796155	0.0125921		0.796155	0.00232805
1.11538	0.00900525		1.11538	0.00178681		0.783706	0.00900525		0.783706	0.00178681
NaN	-0.0130857		NaN	0.00411273		0.908923	-0.0130857		0.908923	0.00411273
NaN	0.0186526		NaN	0.00418289		0.882218	0.0186526		0.882218	0.00418289
NaN	0.0258188		NaN	0.00379103		0.792593	0.0258188		0.792593	0.00379103
NaN	0.0303044		NaN	0.00312865		0.820333	0.0303044		0.820333	0.00312865
1.07273	0.0350118		1.07273	0.00262486		0.839647	0.0350118		0.839647	0.00262486
NaN	0.0422952		NaN	0.00217742		0.796135	0.0422952		0.796135	0.00217742
0.770642	0.00611945		0.770642	0.00396942		0.894863	0.00611945		0.894863	0.00396942
NaN	0.0236276		NaN	0.00402135		0.908487	0.0236276		0.908487	0.00402135
1.28723	0.0365175		1.28723	0.00426288		0.853417	0.0365175		0.853417	0.00426288
0.939655	0.0454808		0.939655	0.0038095		0.834861	0.0454808		0.834861	0.0038095
1.16505	0.0617828		1.16505	0.00296379		0.860305	0.0617828		0.860305	0.00296379
NaN	0.0719977		NaN	0.00276643		0.77296	0.0719977		0.77296	0.00276643
NaN	0.0245979		NaN	0.00397724		0.896175	0.0245979		0.896175	0.00397724
NaN	0.0421057		NaN	0.00382767		0.907477	0.0421057		0.907477	0.00382767
NaN	0.0533023		NaN	0.00425247		0.879132	0.0533023		0.879132	0.00425247
NaN	0.0621617		NaN	0.00364775		0.878826	0.0621617		0.878826	0.00364775
NaN	0.0798588		NaN	0.00312036		0.903256	0.0798588		0.903256	0.00312036
1.22	0.0922973		1.22	0.00316413		0.842788	0.0922973		0.842788	0.00316413
NaN	0.10209		NaN	0.00307834		0.722278	0.10209		0.722278	0.00307834
0.671642	0.0425229		0.671642	0.00374642		0.911613	0.0425229		0.911613	0.00374642
1.30208	0.0564755		1.30208	0.00358925		0.919899	0.0564755		0.919899	0.00358925
NaN	0.0694917		NaN	0.00393193		0.917531	0.0694917		0.917531	0.00393193
1.28155	0.0715762		1.28155	0.0039203		0.909362	0.0715762		0.909362	0.0039203
NaN	0.0816759		NaN	0.00341421		0.912476	0.0816759		0.912476	0.00341421
1.06122	0.116562		1.06122	0.00320755		0.794683	0.116562		0.794683	0.00320755
1.26596	0.136151		1.26596	0.00324202		0.687113	0.136151		0.687113	0.00324202
NaN	0.0588636		NaN	0.00337387		0.93139	0.0588636		0.93139	0.00337387
1.30097	0.0776891		1.30097	0.00322804		0.933813	0.0776891		0.933813	0.00322804
0.669231	0.0850317		0.669231	0.00343565		0.93184	0.0850317		0.93184	0.00343565
0.708661	0.0920037		0.708661	0.00355463		0.924135	0.0920037		0.924135	0.00355463
0.884956	0.101732		0.884956	0.00333758		0.907529	0.101732		0.907529	0.00333758
1.01	0.156902		1.01	0.0043822		0.688762	0.156902		0.688762	0.0043822
NaN	0.0595813		NaN	0.00362094		0.927547	0.0595813		0.927547	0.00362094
1.19792	0.0715668		1.19792	0.00320842		0.94755	0.0715668		0.94755	0.00320842
NaN	0.0796826		NaN	0.00291673		0.952012	0.0796826		0.952012	0.00291673
0.772358	0.0865392		0.772358	0.00296835		0.943586	0.0865392		0.943586	0.00296835
1.15385	0.0975441		1.15385	0.00320631		0.931354	0.0975441		0.931354	0.00320631
NaN	0.10523		NaN	0.00348122		0.908341	0.10523		0.908341	0.00348122
1.21782	0.112925		1.21782	0.00366797		0.864893	0.112925		0.864893	0.00366797
1.13725	0.128882		1.13725	0.00407236		0.778751	0.128882		0.778751	0.00407236
1.07339	0.150483		1.07339	0.0052913		0.71338	0.150483		0.71338	0.0052913
1.22772	0.0925631		1.22772	0.00316843		0.952636	0.0925631		0.952636	0.00316843
NaN	0.0994452		NaN	0.00314547		0.934134	0.0994452		0.934134	0.00314547
NaN	0.108261		NaN	0.00348133		0.907628	0.108261		0.907628	0.00348133
1.14286	0.0998297		1.14286	0.00384461		0.947151	0.0998297		0.947151	0.00384461
NaN	0.107039		NaN	0.00338608		0.934405	0.107039		0.934405	0.00338608
1.1358	0.100555		1.1358	0.0058892		0.929376	0.100555		0.929376	0.0058892
NaN	0.107578		NaN	0.00489192		0.944939	0.107578		0.944939	0.00489192
NaN	0.114563		NaN	0.00396584		0.94536	0.114563		0.94536	0.00396584
0.887931	0.124577		0.887931	0.0050681		0.955802	0.124577		0.955802	0.0050681
1.16216	0.126357		1.16216	0.00440781		0.96268	0.126357		0.96268	0.00440781
NaN	0.134313		NaN	0.00372784		0.957817	0.134313		0.957817	0.00372784
NaN	0.163422		NaN	0.00487256		0.980272	0.163422		0.980272	0.00487256
1.08654	0.159069		1.08654	0.00457148		0.979212	0.159069		0.979212	0.00457148
0.875	0.157893		0.875	0.00447436		0.972359	0.157893		0.972359	0.00447436
1.10714	0.199508		1.10714	0.0045183		1.01298	0.199508		1.01298	0.0045183
NaN	0.192896		NaN	0.00422211		1.00779	0.192896		1.00779	0.00422211
NaN	0.180166		NaN	0.00447286		0.991375	0.180166		0.991375	0.00447286
NaN	0.203999		NaN	0.00449299		0.981486	0.203999		0.981486	0.00449299
NaN	0.226523		NaN	0.00353849		1.02293	0.226523		1.02293	0.00353849
NaN	0.230437		NaN	0.00321567		1.0316	0.230437		1.0316	0.00321567
NaN	0.2115		NaN	0.00329752		1.01358	0.2115		1.01358	0.00329752
NaN	0.207497		NaN	0.00357191		0.977678	0.207497		0.977678	0.00357191
NaN	0.239897		NaN	0.0029176		1.02124	0.239897		1.02124	0.0029176
0.979381	0.242947		0.979381	0.00271415		1.00055	0.242947		1.00055	0.00271415
NaN	-0.00655008		NaN	0.00285072		0.673624	-0.00655008		0.673624	0.00285072
NaN	-0.0114614		NaN	0.00234528		0.664505	-0.0114614		0.664505	0.00234528
0.649007	-0.0338303		0.649007	0.00500265		0.899772	-0.0338303		0.899772	0.00500265
1.08772	-0.0269017		1.08772	0.00479321		0.902144	-0.0269017		0.902144	0.00479321
NaN	0.00133582		NaN	0.0034176		0.709287	0.00133582		0.709287	0.0034176
0.857143	0.00375572		0.857143	0.00189586		0.718224	0.00375572		0.718224	0.00189586
0.982609	-0.0245857		0.982609	0.00483745		0.88984	-0.0245857		0.88984	0.00483745
0.971963	-0.00303566		0.971963	0.00408848		0.838808	-0.00303566		0.838808	0.00408848
NaN	0.0167438		NaN	0.0034556		0.744471	0.0167438		0.744471	0.0034556
0.796875	0.0377914		0.796875	0.00266314		0.767759	0.0377914		0.767759	0.00266314
1.06542	0.0364911		1.06542	0.00226418		0.72883	0.0364911		0.72883	0.00226418
0.990826	0.0309106		0.990826	0.0024581		0.656391	0.0309106		0.656391	0.0024581
1.15385	-0.0113395		1.15385	0.00455786		0.884489	-0.0113395		0.884489	0.00455786
NaN	0.0189137		NaN	0.00413138		0.852262	0.0189137		0.852262	0.00413138
NaN	0.036561		NaN	0.00355499		0.778034	0.036561		0.778034	0.00355499
0.941667	0.0650223		0.941667	0.00288662		0.782142	0.0650223		0.782142	0.00288662
0.927273	0.068987		0.927273	0.00300055		0.708848	0.068987		0.708848	0.00300055
0.900901	0.0639703		0.900901	0.00370324		0.621537	0.0639703		0.621537	0.00370324
1.14563	0.00477		1.14563	0.00441178		0.887869	0.00477		0.887869	0.00441178
NaN	0.0245609		NaN	0.00393098		0.89441	0.0245609		0.89441	0.00393098
NaN	0.0585882		NaN	0.00367817		0.800345	0.0585882		0.800345	0.00367817
NaN	0.0826508		NaN	0.00299096		0.793753	0.0826508		0.793753	0.00299096
0.914286	0.10351		0.914286	0.00372579		0.660015	0.10351		0.660015	0.00372579
NaN	0.0995016		NaN	0.00492668		0.589926	0.0995016		0.589926	0.00492668
NaN	0.0225711		NaN	0.00414842		0.900378	0.0225711		0.900378	0.00414842
NaN	0.0459551		NaN	0.00369456		0.901911	0.0459551		0.901911	0.00369456
NaN	0.082898		NaN	0.00364512		0.815453	0.082898		0.815453	0.00364512
NaN	0.105819		NaN	0.00322355		0.779698	0.105819		0.779698	0.00322355
0.83871	0.124306		0.83871	0.00359004		0.707066	0.124306		0.707066	0.00359004
0.95	0.138319		0.95	0.00460498		0.634899	0.138319		0.634899	0.00460498
0.753968	0.0463633		0.753968	0.00366803		0.919464	0.0463633		0.919464	0.00366803
NaN	0.0610079		NaN	0.00331444		0.914948	0.0610079		0.914948	0.00331444
1.3	0.086044		1.3	0.0034623		0.86901	0.086044		0.86901	0.0034623
NaN	0.0914865		NaN	0.00368467		0.849868	0.0914865		0.849868	0.00368467
1.17647	0.100717		1.17647	0.00381583		0.819594	0.100717		0.819594	0.00381583
1.04673	0.117614		1.04673	0.00375422		0.750653	0.117614		0.750653	0.00375422
NaN	0.136872		NaN	0.00466586		0.667525	0.136872		0.667525	0.00466586
0.907407	0.155067		0.907407	0.00545223		0.623986	0.155067		0.623986	0.00545223
NaN	0.049924		NaN	0.00384365		0.922741	0.049924		0.922741	0.00384365
1.28846	0.0655899		1.28846	0.00337695		0.935749	0.0655899		0.935749	0.00337695
NaN	0.0815174		NaN	0.00294762		0.90982	0.0815174		0.90982	0.00294762
0.704	0.0943924		0.704	0.0030109		0.886835	0.0943924		0.886835	0.0030109
NaN	0.102661		NaN	0.00335187		0.867588	0.102661		0.867588	0.00335187
0.884298	0.10734		0.884298	0.0037506		0.841485	0.10734		0.841485	0.0037506
0.904348	0.11491		0.904348	0.00426667		0.798061	0.11491		0.798061	0.00426667
0.762295	0.128901		0.762295	0.00495365		0.713147	0.128901		0.713147	0.00495365
0.878261	0.137998		0.878261	0.00638152		0.637151	0.137998		0.637151	0.00638152
1.09615	0.0694155		1.09615	0.00421006		0.938392	0.0694155		0.938392	0.00421006
0.785124	0.0805703		0.785124	0.00372589		0.949994	0.0805703		0.949994	0.00372589
0.842105	0.0893223		0.842105	0.00337112		0.945146	0.0893223		0.945146	0.00337112
1.09615	0.104846		1.09615	0.00319584		0.890997	0.104846		0.890997	0.00319584
1.27083	0.115949		1.27083	0.00357261		0.858044	0.115949		0.858044	0.00357261
NaN	0.121882		NaN	0.00418303		0.816452	0.121882		0.816452	0.00418303
NaN	0.13096		NaN	0.00514227		0.756042	0.13096		0.756042	0.00514227
NaN	0.140138		NaN	0.00647885		0.671294	0.140138		0.671294	0.00647885
NaN	0.144829		NaN	0.00740109		0.617821	0.144829		0.617821	0.00740109
NaN	0.0982366		NaN	0.00439642		0.962181	0.0982366		0.962181	0.00439642
1.14423	0.102884		1.14423	0.00399614		0.950504	0.102884		0.950504	0.00399614
NaN	0.109961		NaN	0.00368679		0.922037	0.109961		0.922037	0.00368679
NaN	0.118437		NaN	0.00368762		0.880881	0.118437		0.880881	0.00368762
NaN	0.127612		NaN	0.00414695		0.835798	0.127612		0.835798	0.00414695
NaN	0.140534		NaN	0.00496945		0.778262	0.140534		0.778262	0.00496945
NaN	0.120725		NaN	0.00521913		0.985445	0.120725		0.985445	0.00521913
NaN	0.120206		NaN	0.00495016		0.984622	0.120206		0.984622	0.00495016
NaN	0.118662		NaN	0.00458711		0.971301	0.118662		0.971301	0.00458711
NaN	0.137439		NaN	0.00386933		0.862751	0.137439		0.862751	0.00386933
NaN	0.154228		NaN	0.00446251		0.806596	0.154228		0.806596	0.00446251
NaN	0.152459		NaN	0.00529301		0.997199	0.152459		0.997199	0.00529301
NaN	0.151201		NaN	0.00454725		1.00646	0.151201		1.00646	0.00454725
NaN	0.149734		NaN	0.00417816		0.992387	0.149734		0.992387	0.00417816
NaN	0.173859		NaN	0.00759732		0.938785	0.173859		0.938785	0.00759732
NaN	0.18406		NaN	0.00562287		0.99199	0.18406		0.99199	0.00562287
NaN	0.183963		NaN	0.00476716		1.02581	0.183963		1.02581	0.00476716
1.18269	0.182129		1.18269	0.00425998		1.0282	0.182129		1.0282	0.00425998
1.18557	0.17648		1.18557	0.00425001		0.954076	0.17648		0.954076	0.00425001
NaN	0.203835		NaN	0.00591864		0.95699	0.203835		0.95699	0.00591864
NaN	0.217425		NaN	0.00445993		1.0101	0.217425		1.0101	0.00445993
NaN	0.221462		NaN	0.00377945		1.0371	0.221462		1.0371	0.00377945
NaN	0.213143		NaN	0.00359062		1.02302	0.213143		1.02302	0.00359062
NaN	0.200013		NaN	0.00490165		0.95624	0.200013		0.95624	0.00490165
NaN	0.222629		NaN	0.00372444		1.00475	0.222629		1.00475	0.00372444
NaN	0.223754		NaN	0.00303607		0.983331	0.223754		0.983331	0.00303607
NaN	0.186279		NaN	0.00453081		0.955465	0.186279		0.955465	0.00453081
0.616352	0.227761		0.616352	0.00253183		0.983412	0.227761		0.983412	0.00253183
1.2967	0.225559		1.2967	0.00288578		0.959136	0.225559		0.959136	0.00288578
NaN	0.204514		NaN	0.00275595		0.968896	0.204514		0.968896	0.00275595
1.00962	-0.00752484		1.00962	0.0022072		0.630287	-0.00752484		0.630287	0.0022072
0.891667	-0.0125034		0.891667	0.00246439		0.618758	-0.0125034		0.618758	0.00246439
NaN	-0.0341525		NaN	0.00648501		0.849805	-0.0341525		0.849805	0.00648501
0.79845	0.0199893		0.79845	0.00236109		0.647269	0.0199893		0.647269	0.00236109
NaN	0.0111018		NaN	0.00286977		0.624961	0.0111018		0.624961	0.00286977
0.957895	0.00217551		0.957895	0.00357846		0.596804	0.00217551		0.596804	0.00357846
0.980769	-0.027002		0.980769	0.00593676		0.857572	-0.027002		0.857572	0.00593676
NaN	0.0367818		NaN	0.00271977		0.675329	0.0367818		0.675329	0.00271977
0.734375	0.04368		0.734375	0.00283373		0.651153	0.04368		0.651153	0.00283373
0.743802	0.0270041		0.743802	0.003771		0.616651	0.0270041		0.616651	0.003771
0.981132	-0.0144356		0.981132	0.00543591		0.870292	-0.0144356		0.870292	0.00543591
NaN	0.0586422		NaN	0.00319159		0.68593	0.0586422		0.68593	0.00319159
0.981982	0.0647931		0.981982	0.00382608		0.634866	0.0647931		0.634866	0.00382608
0.944954	0.0471459		0.944954	0.00547486		0.59893	0.0471459		0.59893	0.00547486
1.29474	0.00523928		1.29474	0.00489866		0.889579	0.00523928		0.889579	0.00489866
NaN	0.0247935		NaN	0.00430463		0.89189	0.0247935		0.89189	0.00430463
NaN	0.0395452		NaN	0.0038257		0.874086	0.0395452		0.874086	0.0038257
1.14423	0.0786698		1.14423	0.0054328		0.637032	0.0786698		0.637032	0.0054328
NaN	0.0288891		NaN	0.00430937		0.912148	0.0288891		0.912148	0.00430937
0.562914	0.0463288		0.562914	0.0038608		0.908764	0.0463288		0.908764	0.0038608
NaN	0.0914515		NaN	0.005418		0.691497	0.0914515		0.691497	0.005418
NaN	0.0337924		NaN	0.00455585		0.914557	0.0337924		0.914557	0.00455585
NaN	0.0530645		NaN	0.00399196		0.927184	0.0530645		0.927184	0.00399196
1.13462	0.103816		1.13462	0.00487793		0.735531	0.103816		0.735531	0.00487793
NaN	0.0512201		NaN	0.00548506		0.928212	0.0512201		0.928212	0.00548506
NaN	0.0655011		NaN	0.00477784		0.952088	0.0655011		0.952088	0.00477784
NaN	0.0763085		NaN	0.00421242		0.952146	0.0763085		0.952146	0.00421242
1.32	0.101357		1.32	0.00309829		0.872843	0.101357		0.872843	0.00309829
1.27273	0.111021		1.27273	0.00317869		0.828811	0.111021		0.828811	0.00317869
0.973214	0.118302		0.973214	0.00352278		0.791463	0.118302		0.791463	0.00352278
NaN	0.0935636		NaN	0.00527401		0.977703	0.0935636		0.977703	0.00527401
1.13542	0.0992112		1.13542	0.00487721		0.996094	0.0992112		0.996094	0.00487721
NaN	0.103245		NaN	0.00451822		0.987125	0.103245		0.987125	0.00451822
1.31868	0.105098		1.31868	0.00415101		0.9634	0.105098		0.9634	0.00415101
0.868852	0.109302		0.868852	0.00377882		0.929977	0.109302		0.929977	0.00377882
0.753968	0.115926		0.753968	0.00349118		0.883638	0.115926		0.883638	0.00349118
NaN	0.130298		NaN	0.00513375		1.00357	0.130298		1.00357	0.00513375
NaN	0.131292		NaN	0.00453368		1.02102	0.131292		1.02102	0.00453368
0.974138	0.128567		0.974138	0.00421865		0.976181	0.128567		0.976181	0.00421865
1.23	0.127339		1.23	0.00400244		0.928164	0.127339		0.928164	0.00400244
0.945946	0.133819		0.945946	0.00384446		0.869636	0.133819		0.869636	0.00384446
0.87069	0.147124		0.87069	0.0038893		0.809849	0.147124		0.809849	0.0038893
NaN	0.155038		NaN	0.00434534		1.03408	0.155038		1.03408	0.00434534
NaN	0.155653		NaN	0.00386063		1.01048	0.155653		1.01048	0.00386063
NaN	0.190651		NaN	0.00813527		0.894878	0.190651		0.894878	0.00813527
NaN	0.195563		NaN	0.00681906		0.929996	0.195563		0.929996	0.00681906
NaN	0.20031		NaN	0.00533443		0.981884	0.20031		0.981884	0.00533443
NaN	0.196284		NaN	0.00450349		1.02284	0.196284		1.02284	0.00450349
NaN	0.18518		NaN	0.00396592		1.03053	0.18518		1.03053	0.00396592
NaN	0.205291		NaN	0.00598329		0.927379	0.205291		0.927379	0.00598329
NaN	0.215418		NaN	0.00485036		0.972672	0.215418		0.972672	0.00485036
0.762963	0.218696		0.762963	0.00402338		1.00341	0.218696		1.00341	0.00402338
NaN	0.209035		NaN	0.00355815		0.995627	0.209035		0.995627	0.00355815
NaN	0.201087		NaN	0.00381993		0.949038	0.201087		0.949038	0.00381993
1.08257	0.219337		1.08257	0.00381672		0.979114	0.219337		0.979114	0.00381672
0.584615	0.217718		0.584615	0.00368169		0.942295	0.217718		0.942295	0.00368169
NaN	0.201424		NaN	0.00312514		0.955061	0.201424		0.955061	0.00312514
0.836538	0.193792		0.836538	0.00318985		0.91769	0.193792		0.91769	0.00318985
NaN	-0.0258398		NaN	0.00693643		0.847631	-0.0258398		0.847631	0.00693643
NaN	-0.00525403		NaN	0.00626138		0.855746	-0.00525403		0.855746	0.00626138
0.821429	-0.00923902		0.821429	0.0059842		0.873336	-0.00923902		0.873336	0.0059842
NaN	0.0118799		NaN	0.00529702		0.879851	0.0118799		0.879851	0.00529702
1.07778	0.010159		1.07778	0.00526738		0.904902	0.010159		0.904902	0.00526738
1.15217	0.0320208		1.15217	0.00473114		0.906982	0.0320208		0.906982	0.00473114
1.17	0.053577		1.17	0.00452965		0.924397	0.053577		0.924397	0.00452965
1.2	0.0713387		1.2	0.00408886		0.902826	0.0713387		0.902826	0.00408886
NaN	0.0553299		NaN	0.00532334		0.946831	0.0553299		0.946831	0.00532334
NaN	0.067376		NaN	0.00498392		0.961165	0.067376		0.961165	0.00498392
NaN	0.0827762		NaN	0.00562271		0.938233	0.0827762		0.938233	0.00562271
1.14894	0.0964525		1.14894	0.00513529		0.987015	0.0964525		0.987015	0.00513529
NaN	0.107763		NaN	0.00431212		0.923426	0.107763		0.923426	0.00431212
NaN	0.113945		NaN	0.00389214		0.871727	0.113945		0.871727	0.00389214
NaN	0.119553		NaN	0.00358524		0.812075	0.119553		0.812075	0.00358524
1.18557	0.127251		1.18557	0.00600194		0.96575	0.127251		0.96575	0.00600194
NaN	0.125426		NaN	0.0053192		1.01056	0.125426		1.01056	0.0053192
NaN	0.124939		NaN	0.0047319		1.02243	0.124939		1.02243	0.0047319
0.880342	0.129899		0.880342	0.00433953		0.9958	0.129899		0.9958	0.00433953
0.818898	0.129239		0.818898	0.00430039		0.940583	0.129239		0.940583	0.00430039
0.964286	0.133084		0.964286	0.00411703		0.87302	0.133084		0.87302	0.00411703
1.24038	0.138253		1.24038	0.00392746		0.794668	0.138253		0.794668	0.00392746
NaN	0.192734		NaN	0.00652861		0.892551	0.192734		0.892551	0.00652861
NaN	0.184368		NaN	0.00647074		0.917697	0.184368		0.917697	0.00647074
NaN	0.173949		NaN	0.00580459		0.966812	0.173949		0.966812	0.00580459
NaN	0.163161		NaN	0.00510365		1.01421	0.163161		1.01421	0.00510365
0.772727	0.150818		0.772727	0.00444586		1.02984	0.150818		1.02984	0.00444586
1.05556	0.153617		1.05556	0.00371163		0.945883	0.153617		0.945883	0.00371163
0.905983	0.156864		0.905983	0.0038734		0.857302	0.156864		0.857302	0.0038734
1.21429	0.208181		1.21429	0.00612144		0.920026	0.208181		0.920026	0.00612144
NaN	0.202708		NaN	0.00540598		0.955899	0.202708		0.955899	0.00540598
1.1	0.179904		1.1	0.00397228		1.0112	0.179904		1.0112	0.00397228
NaN	0.175419		NaN	0.0036249		0.98296	0.175419		0.98296	0.0036249
NaN	0.191109		NaN	0.00383938		0.947652	0.191109		0.947652	0.00383938
NaN	0.021906		NaN	0.00600169		0.917639	0.021906		0.917639	0.00600169
NaN	0.0228129		NaN	0.00592805		0.917089	0.0228129		0.917089	0.00592805
0.890756	0.0383489		0.890756	0.00564323		0.935225	0.0383489		0.935225	0.00564323
0.817391	0.0557985		0.817391	0.005308		0.924914	0.0557985		0.924914	0.005308
1.20225	0.0358675		1.20225	0.00587359		0.904972	0.0358675		0.904972	0.00587359
1.19355	0.0521267		1.19355	0.0056546		0.946772	0.0521267		0.946772	0.0056546
NaN	0.0587531		NaN	0.00553299		0.948883	0.0587531		0.948883	0.00553299
1.17822	0.0734009		1.17822	0.00521593		0.928611	0.0734009		0.928611	0.00521593
NaN	0.0840364		NaN	0.00600606		0.941114	0.0840364		0.941114	0.00600606
NaN	0.0831422		NaN	0.0058798		0.976771	0.0831422		0.976771	0.0058798
NaN	0.0832069		NaN	0.00568687		0.977592	0.0832069		0.977592	0.00568687
NaN	0.162703		NaN	0.00574602		0.927767	0.162703		0.927767	0.00574602
1.30303	0.142155		1.30303	0.00587414		0.967629	0.142155		0.967629	0.00587414
NaN	0.122041		NaN	0.00469677		0.966442	0.122041		0.966442	0.00469677
NaN	0.129274		NaN	0.00464348		0.900051	0.129274		0.900051	0.00464348
0.684564	0.180694		0.684564	0.005463		0.965989	0.180694		0.965989	0.005463
NaN	0.161567		NaN	0.00514092		1.0029	0.161567		1.0029	0.00514092
NaN	0.148801		NaN	0.00455381		1.01228	0.148801		1.01228	0.00455381
1.02913	0.151779		1.02913	0.00401894		0.983961	0.151779		0.983961	0.00401894
1.05714	0.159261		1.05714	0.00389917		0.923621	0.159261		0.923621	0.00389917
NaN	0.201451		NaN	0.00549314		0.955237	0.201451		0.955237	0.00549314
0.774436	0.181773		0.774436	0.0048518		0.984367	0.181773		0.984367	0.0048518
0.954955	0.171446		0.954955	0.00435398		0.997691	0.171446		0.997691	0.00435398
0.79646	0.17205		0.79646	0.00413731		0.980397	0.17205		0.980397	0.00413731
0.742188	0.19827		0.742188	0.00488614		0.977894	0.19827		0.977894	0.00488614
NaN	0.178991		NaN	0.00481535		0.979188	0.178991		0.979188	0.00481535
NaN	0.0292321		NaN	0.00671913		0.873314	0.0292321		0.873314	0.00671913
NaN	0.0403248		NaN	0.0064753		0.9183	0.0403248		0.9183	0.0064753
0.554054	0.038013		0.554054	0.00674136		0.948093	0.038013		0.948093	0.00674136
NaN	0.112696		NaN	0.00640988		0.921496	0.112696		0.921496	0.00640988
1.23529	0.177735		1.23529	0.00525158		0.959887	0.177735		0.959887	0.00525158
NaN	0.204077		NaN	0.00530742		0.969456	0.204077		0.969456	0.00530742
0.706767	0.173172		0.706767	0.0054848		0.97974	0.173172		0.97974	0.0054848
0.990991	0.192958		0.990991	0.00556863		0.981462	0.192958		0.981462	0.00556863
NaN	0.16933		NaN	0.0053989		1.00104	0.16933		1.00104	0.0053989
NaN	0.161872		NaN	0.00527807		1.00597	0.161872		1.00597	0.00527807
NaN	0.185225		NaN	0.00561078		1.01394	0.185225		1.01394	0.00561078
0.8	0.173421		0.8	0.0058267		1.03032	0.173421		1.03032	0.0058267
0.991525	0.120921		0.991525	0.00280051		0.926121	0.120921		0.926121	0.00280051
NaN	NaN		NaN	NaN		0.911075	NaN		0.911075	NaN
1.2	0.121201		1.2	0.00235761		0.968199	0.121201		0.968199	0.00235761
1.04065	0.136074		1.04065	0.002924		0.948366	0.136074		0.948366	0.002924
1.01802	0.138881		1.01802	0.00358155		0.927741	0.138881		0.927741	0.00358155
1.09804	NaN		1.09804	NaN		0.913695	NaN		0.913695	NaN
0.748031	0.118054		0.748031	0.00309611		0.928709	0.118054		0.928709	0.00309611
0.796875	NaN		0.796875	NaN		0.91716	NaN		0.91716	NaN
0.811475	NaN		0.811475	NaN		0.898121	NaN		0.898121	NaN
0.981651	0.145774		0.981651	0.00227908		0.990316	0.145774		0.990316	0.00227908
NaN	0.14686		NaN	0.00285184		0.967304	0.14686		0.967304	0.00285184
NaN	0.15061		NaN	0.00358925		0.935577	0.15061		0.935577	0.00358925
NaN	NaN		NaN	NaN		0.906063	NaN		0.906063	NaN
0.835938	0.102756		0.835938	0.00250414		0.939887	0.102756		0.939887	0.00250414
1.05455	0.114955		1.05455	0.00238957		0.945145	0.114955		0.945145	0.00238957
0.669643	0.129772		0.669643	0.00250906		0.948056	0.129772		0.948056	0.00250906
0.589552	0.166079		0.589552	0.00292904		0.943389	0.166079		0.943389	0.00292904
0.844828	0.17142		0.844828	0.00334455		0.929432	0.17142		0.929432	0.00334455
0.990991	NaN		0.990991	NaN		0.90346	NaN		0.90346	NaN
0.89011	0.0779623		0.89011	0.00394498		0.938172	0.0779623		0.938172	0.00394498
0.898148	0.0834048		0.898148	0.00354265		0.913507	0.0834048		0.913507	0.00354265
0.690476	0.0968218		0.690476	0.00314633		0.877749	0.0968218		0.877749	0.00314633
NaN	NaN		NaN	NaN		0.850215	NaN		0.850215	NaN
1.20408	0.0775837		1.20408	0.00544923		0.942871	0.0775837		0.942871	0.00544923
0.933333	0.0765082		0.933333	0.00398682		0.895729	0.0765082		0.895729	0.00398682
1.05102	NaN		1.05102	NaN		0.854281	NaN		0.854281	NaN
NaN	NaN		NaN	NaN		0.928519	NaN		0.928519	NaN
NaN	NaN		NaN	NaN		0.929984	NaN		0.929984	NaN
NaN	NaN		NaN	NaN		0.925922	NaN		0.925922	NaN
NaN	0.0788598		NaN	0.00602418		0.944526	0.0788598		0.944526	0.00602418
1.03158	0.0734376		1.03158	0.00583544		0.931045	0.0734376		0.931045	0.00583544
NaN	NaN		NaN	NaN		0.886014	NaN		0.886014	NaN
NaN	NaN		NaN	NaN		0.845367	NaN		0.845367	NaN
NaN	0.0715021		NaN	0.00603958		0.935493	0.0715021		0.935493	0.00603958
NaN	0.0654973		NaN	0.00565019		0.916107	0.0654973		0.916107	0.00565019
0.857143	0.162396		0.857143	0.00275279		1.0396	0.162396		1.0396	0.00275279
0.563492	0.156349		0.563492	0.00263131		1.02428	0.156349		1.02428	0.00263131
1.01887	0.157938		1.01887	0.00295602		0.995142	0.157938		0.995142	0.00295602
NaN	0.157234		NaN	0.00359898		0.956228	0.157234		0.956228	0.00359898
1.01887	NaN		1.01887	NaN		0.916433	NaN		0.916433	NaN
1.25962	0.128443		1.25962	0.00254706		0.972362	0.128443		0.972362	0.00254706
1.3	0.167201		1.3	0.0025384		0.98874	0.167201		0.98874	0.0025384
1.08491	0.181268		1.08491	0.00284981		0.98228	0.181268		0.98228	0.00284981
1.02655	0.183701		1.02655	0.00338274		0.965425	0.183701		0.965425	0.00338274
0.927928	NaN		0.927928	NaN		0.935836	NaN		0.935836	NaN
0.991228	NaN		0.991228	NaN		0.890773	NaN		0.890773	NaN
1.27273	0.104527		1.27273	0.00344159		0.938124	0.104527		0.938124	0.00344159
0.661538	0.117661		0.661538	0.00276693		0.919948	0.117661		0.919948	0.00276693
0.723077	0.131721		0.723077	0.00237179		0.915941	0.131721		0.915941	0.00237179
0.905172	0.14927		0.905172	0.00224063		0.922541	0.14927		0.922541	0.00224063
1.08654	NaN		1.08654	NaN		0.930168	NaN		0.930168	NaN
NaN	NaN		NaN	NaN		0.932579	NaN		0.932579	NaN
0.741935	NaN		0.741935	NaN		0.926213	NaN		0.926213	NaN
NaN	0.0891384		NaN	0.00441041		0.938664	0.0891384		0.938664	0.00441041
NaN	0.0973151		NaN	0.00393397		0.912189	0.0973151		0.912189	0.00393397
1.17757	0.114261		1.17757	0.00310743		0.877095	0.114261		0.877095	0.00310743
0.893204	0.140515		0.893204	0.00253684		0.859067	0.140515		0.859067	0.00253684
0.894737	0.0898719		0.894737	0.00490018		0.929998	0.0898719		0.929998	0.00490018
NaN	0.0969911		NaN	0.00451621		0.900196	0.0969911		0.900196	0.00451621
1.18447	0.115354		1.18447	0.00377553		0.848577	0.115354		0.848577	0.00377553
1.04464	NaN		1.04464	NaN		0.811316	NaN		0.811316	NaN
0.925	NaN		0.925	NaN		0.80851	NaN		0.80851	NaN
NaN	NaN		NaN	NaN		0.895211	NaN		0.895211	NaN
NaN	NaN		NaN	NaN		0.90561	NaN		0.90561	NaN
0.710744	0.109052		0.710744	0.0066309		0.967272	0.109052		0.967272	0.0066309
1.06612	0.103368		1.06612	0.00609783		0.99453	0.103368		0.99453	0.00609783
NaN	0.101189		NaN	0.00574938		0.986699	0.101189		0.986699	0.00574938
1.15686	0.0897958		1.15686	0.00545245		0.937726	0.0897958		0.937726	0.00545245
0.915094	0.0939939		0.915094	0.00509619		0.923882	0.0939939		0.923882	0.00509619
1.24	0.101131		1.24	0.00483361		0.894583	0.101131		0.894583	0.00483361
0.9	NaN		0.9	NaN		0.839755	NaN		0.839755	NaN
0.731707	NaN		0.731707	NaN		0.782502	NaN		0.782502	NaN
1.10619	0.0997443		1.10619	0.00648895		1.00353	0.0997443		1.00353	0.00648895
NaN	0.0916294		NaN	0.00564677		0.967814	0.0916294		0.967814	0.00564677
1.06422	0.0953016		1.06422	0.00498745		0.908791	0.0953016		0.908791	0.00498745
0.964286	0.10772		0.964286	0.00479201		0.882425	0.10772		0.882425	0.00479201
1.01087	NaN		1.01087	NaN		0.830839	NaN		0.830839	NaN
0.956897	NaN		0.956897	NaN		1.01913	NaN		1.01913	NaN
0.950413	NaN		0.950413	NaN		0.974551	NaN		0.974551	NaN
1.09091	NaN		1.09091	NaN		0.926192	NaN		0.926192	NaN
0.87963	NaN		0.87963	NaN		0.8799	NaN		0.8799	NaN
NaN	NaN		NaN	NaN		0.85136	NaN		0.85136	NaN
1.09804	NaN		1.09804	NaN		0.949136	NaN		0.949136	NaN
NaN	0.177651		NaN	0.00340443		1.04673	0.177651		1.04673	0.00340443
NaN	0.184823		NaN	0.00374591		1.04002	0.184823		1.04002	0.00374591
NaN	0.18477		NaN	0.00404151		1.01964	0.18477		1.01964	0.00404151
0.831858	0.183495		0.831858	0.00407756		0.980192	0.183495		0.980192	0.00407756
0.932692	NaN		0.932692	NaN		0.91873	NaN		0.91873	NaN
NaN	0.111313		NaN	0.00353575		0.939112	0.111313		0.939112	0.00353575
1.02778	0.127556		1.02778	0.00276808		0.940685	0.127556		0.940685	0.00276808
0.724409	0.151253		0.724409	0.0028233		0.960038	0.151253		0.960038	0.0028233
0.679688	0.16713		0.679688	0.00296056		0.983934	0.16713		0.983934	0.00296056
0.855856	0.17985		0.855856	0.00319139		1.00112	0.17985		1.00112	0.00319139
0.791667	0.20158		0.791667	0.00375552		1.00423	0.20158		1.00423	0.00375552
0.846847	NaN		0.846847	NaN		0.98988	NaN		0.98988	NaN
0.56391	NaN		0.56391	NaN		0.96637	NaN		0.96637	NaN
0.897196	0.101333		0.897196	0.00496314		0.952378	0.101333		0.952378	0.00496314
NaN	0.103311		NaN	0.00491904		0.937036	0.103311		0.937036	0.00491904
NaN	0.129918		NaN	0.00291861		0.884832	0.129918		0.884832	0.00291861
1.11538	0.151211		1.11538	0.00248327		0.892465	0.151211		0.892465	0.00248327
1.07619	0.171943		1.07619	0.00282144		0.923638	0.171943		0.923638	0.00282144
0.850877	NaN		0.850877	NaN		0.953117	NaN		0.953117	NaN
1.28283	0.129716		1.28283	0.00425202		0.999433	0.129716		0.999433	0.00425202
NaN	0.115791		NaN	0.00470457		0.962613	0.115791		0.962613	0.00470457
1	0.109861		1	0.00480449		0.950952	0.109861		0.950952	0.00480449
0.896226	0.110632		0.896226	0.0047647		0.934128	0.110632		0.934128	0.0047647
NaN	0.16034		NaN	0.00273238		0.829775	0.16034		0.829775	0.00273238
1.09434	NaN		1.09434	NaN		0.857578	NaN		0.857578	NaN
0.803279	NaN		0.803279	NaN		0.889925	NaN		0.889925	NaN
0.808333	NaN		0.808333	NaN		0.84853	NaN		0.84853	NaN
0.70297	NaN		0.70297	NaN		0.890739	NaN		0.890739	NaN
0.716814	0.100758		0.716814	0.00645266		0.939981	0.100758		0.939981	0.00645266
NaN	0.107723		NaN	0.00597637		0.988688	0.107723		0.988688	0.00597637
NaN	0.115603		NaN	0.00537827		1.02842	0.115603		1.02842	0.00537827
NaN	0.119235		NaN	0.00477265		0.963155	0.119235		0.963155	0.00477265
0.629032	0.116193		0.629032	0.00468181		0.947163	0.116193		0.947163	0.00468181
1.19608	0.118607		1.19608	0.00461592		0.928599	0.118607		0.928599	0.00461592
1.24752	0.150724		1.24752	0.00412055		0.828568	0.150724		0.828568	0.00412055
1.01852	NaN		1.01852	NaN		0.781582	NaN		0.781582	NaN
0.719008	NaN		0.719008	NaN		0.789681	NaN		0.789681	NaN
0.896226	NaN		0.896226	NaN		0.84653	NaN		0.84653	NaN
1.04202	0.104039		1.04202	0.00779706		0.886414	0.104039		0.886414	0.00779706
1.31373	0.105574		1.31373	0.00738583		0.946415	0.105574		0.946415	0.00738583
NaN	0.115167		NaN	0.00672311		1.01878	0.115167		1.01878	0.00672311
1.02727	0.117026		1.02727	0.00467088		0.954417	0.117026		0.954417	0.00467088
NaN	0.122679		NaN	0.00447372		0.908366	0.122679		0.908366	0.00447372
NaN	0.138527		NaN	0.00442902		0.871923	0.138527		0.871923	0.00442902
1.00943	0.171738		1.00943	0.00417714		0.813279	0.171738		0.813279	0.00417714
NaN	NaN		NaN	NaN		0.747443	NaN		0.747443	NaN
1.20202	0.131644		1.20202	0.00746918		0.973276	0.131644		0.973276	0.00746918
0.956522	0.116097		0.956522	0.00481768		0.937899	0.116097		0.937899	0.00481768
NaN	0.114519		NaN	0.00488758		0.904323	0.114519		0.904323	0.00488758
1.23762	0.12341		1.23762	0.00498573		0.875537	0.12341		0.875537	0.00498573
0.889831	NaN		0.889831	NaN		0.834331	NaN		0.834331	NaN
NaN	NaN		NaN	NaN		0.939998	NaN		0.939998	NaN
NaN	NaN		NaN	NaN		0.947447	NaN		0.947447	NaN
1.03448	NaN		1.03448	NaN		0.91206	NaN		0.91206	NaN
1.14953	NaN		1.14953	NaN		0.884637	NaN		0.884637	NaN
1.03883	0.152743		1.03883	0.00471644		1.09757	0.152743		1.09757	0.00471644
1.01923	0.148609		1.01923	0.00443473		1.08934	0.148609		1.08934	0.00443473
0.990826	0.149449		0.990826	0.00413624		1.06847	0.149449		1.06847	0.00413624
1.0381	0.149187		1.0381	0.00385749		1.03573	0.149187		1.03573	0.00385749
1.09615	NaN		1.09615	NaN		0.982777	NaN		0.982777	NaN
0.723577	NaN		0.723577	NaN		0.903821	NaN		0.903821	NaN
0.963964	0.155192		0.963964	0.00450464		1.07745	0.155192		1.07745	0.00450464
1	0.167244		1	0.00446511		1.0912	0.167244		1.0912	0.00446511
1	0.173123		1	0.00454572		1.08741	0.173123		1.08741	0.00454572
1.05714	0.17216		1.05714	0.00427037		1.06323	0.17216		1.06323	0.00427037
0.834862	0.172814		0.834862	0.00399247		1.01136	0.172814		1.01136	0.00399247
0.915888	NaN		0.915888	NaN		0.927739	NaN		0.927739	NaN
1.19802	0.128136		1.19802	0.00333641		0.954171	0.128136		0.954171	0.00333641
0.864407	0.14617		0.864407	0.0040221		0.997269	0.14617		0.997269	0.0040221
0.669291	0.160933		0.669291	0.00429599		1.03905	0.160933		1.03905	0.00429599
NaN	0.171559		NaN	0.00432129		1.06461	0.171559		1.06461	0.00432129
0.664179	0.188084		0.664179	0.00437883		1.06736	0.188084		1.06736	0.00437883
0.68254	0.106535		0.68254	0.00456919		0.954987	0.106535		0.954987	0.00456919
NaN	0.108858		NaN	0.00448902		0.934444	0.108858		0.934444	0.00448902
NaN	0.148659		NaN	0.00352597		0.929758	0.148659		0.929758	0.00352597
1.22	0.16578		1.22	0.00434757		0.983202	0.16578		0.983202	0.00434757
1.13131	0.182764		1.13131	0.00474498		1.02183	0.182764		1.02183	0.00474498
NaN	0.13594		NaN	0.0034272		0.973107	0.13594		0.973107	0.0034272
0.931035	0.128367		0.931035	0.00376177		0.957298	0.128367		0.957298	0.00376177
0.766355	0.127232		0.766355	0.00408856		0.935195	0.127232		0.935195	0.00408856
1.28571	0.181867		1.28571	0.00473027		0.915097	0.181867		0.915097	0.00473027
1.08824	NaN		1.08824	NaN		0.955912	NaN		0.955912	NaN
0.916667	NaN		0.916667	NaN		0.960609	NaN		0.960609	NaN
0.639706	0.0939421		0.639706	0.00525945		0.872603	0.0939421		0.872603	0.00525945
NaN	0.0831138		NaN	0.00559867		0.923108	0.0831138		0.923108	0.00559867
0.990566	0.0860989		0.990566	0.00537884		0.963209	0.0860989		0.963209	0.00537884
NaN	0.151748		NaN	0.00342045		0.996007	0.151748		0.996007	0.00342045
1.11321	0.148953		1.11321	0.00320393		0.969822	0.148953		0.969822	0.00320393
0.623853	0.144914		0.623853	0.00327038		0.950365	0.144914		0.950365	0.00327038
1.24752	0.147271		1.24752	0.00351977		0.927485	0.147271		0.927485	0.00351977
NaN	0.187672		NaN	0.00369503		0.828512	0.187672		0.828512	0.00369503
1.07767	NaN		1.07767	NaN		0.811375	NaN		0.811375	NaN
0.962617	NaN		0.962617	NaN		0.84405	NaN		0.84405	NaN
1.15126	0.101027		1.15126	0.00728207		0.893936	0.101027		0.893936	0.00728207
1.02752	0.15601		1.02752	0.00356534		0.988391	0.15601		0.988391	0.00356534
0.791667	0.152511		0.791667	0.00330355		0.9543	0.152511		0.9543	0.00330355
1.30612	0.15017		1.30612	0.00321535		0.929597	0.15017		0.929597	0.00321535
NaN	0.186332		NaN	0.00361982		0.860955	0.186332		0.860955	0.00361982
1.06796	0.233116		1.06796	0.0039696		0.797772	0.233116		0.797772	0.0039696
NaN	NaN		NaN	NaN		0.748699	NaN		0.748699	NaN
1.0084	0.124306		1.0084	0.00861318		0.841972	0.124306		0.841972	0.00861318
1.14783	0.133129		1.14783	0.00756515		0.910985	0.133129		0.910985	0.00756515
1.19792	0.146888		1.19792	0.00671748		0.949904	0.146888		0.949904	0.00671748
1.27368	0.157218		1.27368	0.00587835		0.97814	0.157218		0.97814	0.00587835
0.837398	0.151999		0.837398	0.003996		0.929772	0.151999		0.929772	0.003996
NaN	0.149888		NaN	0.00391738		0.900518	0.149888		0.900518	0.00391738
1.07339	0.19569		1.07339	0.00361069		0.823922	0.19569		0.823922	0.00361069
NaN	NaN		NaN	NaN		0.78763	NaN		0.78763	NaN
0.867347	NaN		0.867347	NaN		0.842501	NaN		0.842501	NaN
NaN	NaN		NaN	NaN		0.866157	NaN		0.866157	NaN
0.689394	NaN		0.689394	NaN		0.885543	NaN		0.885543	NaN
1.31313	0.173209		1.31313	0.00484809		0.914843	0.173209		0.914843	0.00484809
1.14019	0.153878		1.14019	0.00510422		0.897105	0.153878		0.897105	0.00510422
NaN	NaN		NaN	NaN		0.867874	NaN		0.867874	NaN
1.26531	0.122176		1.26531	0.00366072		1.08645	0.122176		1.08645	0.00366072
NaN	0.120627		NaN	0.00335057		1.08427	0.120627		1.08427	0.00335057
0.922414	0.125433		0.922414	0.00326801		1.03514	0.125433		1.03514	0.00326801
0.805085	0.143497		0.805085	0.00519209		1.09593	0.143497		1.09593	0.00519209
0.790323	0.140808		0.790323	0.00488452		1.0964	0.140808		1.0964	0.00488452
0.910714	0.139383		0.910714	0.00400429		1.06762	0.139383		1.06762	0.00400429
0.954128	NaN		0.954128	NaN		1.02802	NaN		1.02802	NaN
0.947826	NaN		0.947826	NaN		0.963869	NaN		0.963869	NaN
0.731707	0.149413		0.731707	0.00527091		1.07558	0.149413		1.07558	0.00527091
0.634921	0.15942		0.634921	0.00534268		1.09183	0.15942		1.09183	0.00534268
0.690476	0.155439		0.690476	0.00516243		1.09145	0.155439		1.09145	0.00516243
0.610687	0.1591		0.610687	0.00471699		1.06953	0.1591		1.06953	0.00471699
NaN	0.118699		NaN	0.00386658		0.94503	0.118699		0.94503	0.00386658
1.24742	0.141454		1.24742	0.00482587		0.998063	0.141454		0.998063	0.00482587
1.25	0.159368		1.25	0.00534497		1.04659	0.159368		1.04659	0.00534497
1.06796	0.169493		1.06796	0.00540329		1.0712	0.169493		1.0712	0.00540329
1.01852	0.179303		1.01852	0.00510833		1.06872	0.179303		1.06872	0.00510833
0.696721	0.175962		0.696721	0.00464739		1.03335	0.175962		1.03335	0.00464739
0.83	0.1027		0.83	0.00285441		0.985894	0.1027		0.985894	0.00285441
NaN	0.0935313		NaN	0.00365138		0.940767	0.0935313		0.940767	0.00365138
0.916667	0.193378		0.916667	0.00527674		1.02995	0.193378		1.02995	0.00527674
0.648148	NaN		0.648148	NaN		0.978566	NaN		0.978566	NaN
0.81982	0.121675		0.81982	0.0028446		1.00156	0.121675		1.00156	0.0028446
1.02941	0.150502		1.02941	0.00253382		1.03637	0.150502		1.03637	0.00253382
NaN	0.147476		NaN	0.0027043		0.987358	0.147476		0.987358	0.0027043
0.732759	0.135608		0.732759	0.00394847		0.942677	0.135608		0.942677	0.00394847
NaN	0.186547		NaN	0.00588926		0.899435	0.186547		0.899435	0.00588926
NaN	0.207872		NaN	0.00703211		0.952548	0.207872		0.952548	0.00703211
1.00909	0.218834		1.00909	0.00620472		0.986234	0.218834		0.986234	0.00620472
1.07921	NaN		1.07921	NaN		0.969223	NaN		0.969223	NaN
0.652174	0.0693897		0.652174	0.00501079		0.912926	0.0693897		0.912926	0.00501079
1.19417	0.0769209		1.19417	0.00457605		0.95045	0.0769209		0.95045	0.00457605
NaN	0.179455		NaN	0.00297843		0.995339	0.179455		0.995339	0.00297843
0.961538	0.177218		0.961538	0.00338872		0.972263	0.177218		0.972263	0.00338872
1.17	0.177241		1.17	0.00396627		0.953391	0.177241		0.953391	0.00396627
NaN	0.185438		NaN	0.00481389		0.929222	0.185438		0.929222	0.00481389
NaN	0.270621		NaN	0.00714612		0.856211	0.270621		0.856211	0.00714612
1.14151	NaN		1.14151	NaN		0.889656	NaN		0.889656	NaN
NaN	NaN		NaN	NaN		0.929686	NaN		0.929686	NaN
NaN	0.106923		NaN	0.00624952		0.825719	0.106923		0.825719	0.00624952
NaN	0.0945429		NaN	0.00636845		0.914552	0.0945429		0.914552	0.00636845
1.125	0.155182		1.125	0.00359761		1.00014	0.155182		1.00014	0.00359761
1.29167	0.240525		1.29167	0.00612111		0.862536	0.240525		0.862536	0.00612111
0.981308	0.252529		0.981308	0.00660217		0.814125	0.252529		0.814125	0.00660217
0.685039	NaN		0.685039	NaN		0.803459	NaN		0.803459	NaN
0.740458	0.125396		0.740458	0.0074076		0.797015	0.125396		0.797015	0.0074076
NaN	0.13502		NaN	0.00739065		0.896342	0.13502		0.896342	0.00739065
NaN	0.154535		NaN	0.00527858		0.950204	0.154535		0.950204	0.00527858
0.611111	0.17772		0.611111	0.00419655		0.943457	0.17772		0.943457	0.00419655
NaN	0.197683		NaN	0.0030871		0.941308	0.197683		0.941308	0.0030871
NaN	0.210527		NaN	0.00579672		0.873351	0.210527		0.873351	0.00579672
0.911504	0.227996		0.911504	0.00662691		0.829836	0.227996		0.829836	0.00662691
0.842593	0.14811		0.842593	0.008172		0.776403	0.14811		0.776403	0.008172
NaN	0.16862		NaN	0.00781694		0.848845	0.16862		0.848845	0.00781694
NaN	0.17805		NaN	0.00638584		0.880712	0.17805		0.880712	0.00638584
NaN	0.190906		NaN	0.0049234		0.872845	0.190906		0.872845	0.0049234
NaN	0.1927		NaN	0.00392964		0.8849	0.1927		0.8849	0.00392964
NaN	0.191905		NaN	0.00497229		0.867502	0.191905		0.867502	0.00497229
NaN	NaN		NaN	NaN		0.741088	NaN		0.741088	NaN
1.05455	NaN		1.05455	NaN		0.777784	NaN		0.777784	NaN
1.14141	NaN		1.14141	NaN		0.797497	NaN		0.797497	NaN
0.858696	NaN		0.858696	NaN		0.795008	NaN		0.795008	NaN
0.582734	0.125232		0.582734	0.00406915		1.10362	0.125232		1.10362	0.00406915
0.928571	0.123566		0.928571	0.00365344		1.12705	0.123566		1.12705	0.00365344
0.990991	0.121521		0.990991	0.00342727		1.14204	0.121521		1.14204	0.00342727
1	0.12365		1	0.0035468		1.11628	0.12365		1.11628	0.0035468
0.900826	NaN		0.900826	NaN		1.03659	NaN		1.03659	NaN
1.11881	0.140212		1.11881	0.00548312		1.08166	0.140212		1.08166	0.00548312
1.05556	0.138596		1.05556	0.00547209		1.08218	0.138596		1.08218	0.00547209
0.972727	0.140453		0.972727	0.0048773		1.08178	0.140453		1.08178	0.0048773
NaN	0.13244		NaN	0.00427135		1.08181	0.13244		1.08181	0.00427135
0.635036	0.125377		0.635036	0.00399415		1.07319	0.125377		1.07319	0.00399415
NaN	0.145482		NaN	0.00516405		1.01965	0.145482		1.01965	0.00516405
NaN	0.156631		NaN	0.00571988		1.04707	0.156631		1.04707	0.00571988
1.31373	0.156355		1.31373	0.00614887		1.05078	0.156355		1.05078	0.00614887
1.09434	0.153403		1.09434	0.00576885		1.03653	0.153403		1.03653	0.00576885
0.834711	0.144691		0.834711	0.00488631		1.01214	0.144691		1.01214	0.00488631
1.15888	0.170946		1.15888	0.00610553		0.982535	0.170946		0.982535	0.00610553
0.882353	NaN		0.882353	NaN		0.948169	NaN		0.948169	NaN
0.905172	0.0796999		0.905172	0.00385411		0.974816	0.0796999		0.974816	0.00385411
NaN	0.0895837		NaN	0.00432343		0.939147	0.0895837		0.939147	0.00432343
1.06542	0.196731		1.06542	0.00584825		0.927906	0.196731		0.927906	0.00584825
NaN	0.0858191		NaN	0.00461978		0.897857	0.0858191		0.897857	0.00461978
0.784483	0.0883285		0.784483	0.00327916		0.922423	0.0883285		0.922423	0.00327916
NaN	0.145345		NaN	0.00493399		0.986565	0.145345		0.986565	0.00493399
0.671875	0.147158		0.671875	0.00551044		0.967666	0.147158		0.967666	0.00551044
1.03883	0.160489		1.03883	0.00630937		0.937452	0.160489		0.937452	0.00630937
1.05607	0.255417		1.05607	0.00923992		0.967934	0.255417		0.967934	0.00923992
1.15385	0.24393		1.15385	0.0075695		0.971285	0.24393		0.971285	0.0075695
1.08257	0.229023		1.08257	0.0059123		0.93676	0.229023		0.93676	0.0059123
0.705357	0.0841712		0.705357	0.0059276		0.901738	0.0841712		0.901738	0.0059276
NaN	0.0882818		NaN	0.00491914		0.92359	0.0882818		0.92359	0.00491914
1.29032	0.220106		1.29032	0.00795028		0.941268	0.220106		0.941268	0.00795028
NaN	0.247124		NaN	0.00959854		0.878093	0.247124		0.878093	0.00959854
0.794872	NaN		0.794872	NaN		0.89379	NaN		0.89379	NaN
0.785714	NaN		0.785714	NaN		0.919381	NaN		0.919381	NaN
NaN	0.112845		NaN	0.00670693		0.91287	0.112845		0.91287	0.00670693
0.791304	0.188871		0.791304	0.00345433		0.963587	0.188871		0.963587	0.00345433
1	0.224618		1	0.00412914		0.969648	0.224618		0.969648	0.00412914
1.01923	0.223196		1.01923	0.00870765		0.840541	0.223196		0.840541	0.00870765
1.16505	0.196339		1.16505	0.00828438		0.81542	0.196339		0.81542	0.00828438
1.07018	NaN		1.07018	NaN		0.816265	NaN		0.816265	NaN
1.15385	0.150871		1.15385	0.00704298		0.838839	0.150871		0.838839	0.00704298
NaN	0.152597		NaN	0.00715412		0.910845	0.152597		0.910845	0.00715412
1.17526	0.204454		1.17526	0.00339137		0.916711	0.204454		0.916711	0.00339137
0.824561	0.239047		0.824561	0.00355215		0.920375	0.239047		0.920375	0.00355215
NaN	0.248336		NaN	0.00580734		0.92012	0.248336		0.92012	0.00580734
NaN	0.227708		NaN	0.00917521		0.845689	0.227708		0.845689	0.00917521
NaN	0.193712		NaN	0.00846628		0.806216	0.193712		0.806216	0.00846628
1.0099	NaN		1.0099	NaN		0.758646	NaN		0.758646	NaN
1.31313	0.163025		1.31313	0.00698924		0.813447	0.163025		0.813447	0.00698924
NaN	0.186967		NaN	0.00717099		0.881531	0.186967		0.881531	0.00717099
NaN	0.187608		NaN	0.00576385		0.896601	0.187608		0.896601	0.00576385
NaN	0.197312		NaN	0.00420293		0.874668	0.197312		0.874668	0.00420293
1.3125	0.21935		1.3125	0.00317365		0.858089	0.21935		0.858089	0.00317365
0.878505	0.240292		0.878505	0.00354692		0.865966	0.240292		0.865966	0.00354692
NaN	0.244021		NaN	0.00552978		0.880803	0.244021		0.880803	0.00552978
NaN	0.244637		NaN	0.00772026		0.875027	0.244637		0.875027	0.00772026
NaN	0.241541		NaN	0.00883545		0.850943	0.241541		0.850943	0.00883545
NaN	NaN		NaN	NaN		0.742345	NaN		0.742345	NaN
1.12963	NaN		1.12963	NaN		0.781474	NaN		0.781474	NaN
1.29	NaN		1.29	NaN		0.826455	NaN		0.826455	NaN
1.26471	NaN		1.26471	NaN		0.833215	NaN		0.833215	NaN
1.14286	NaN		1.14286	NaN		0.816313	NaN		0.816313	NaN
1.14423	0.121532		1.14423	0.00340794		1.17758	0.121532		1.17758	0.00340794
NaN	0.120021		NaN	0.003961		1.11589	0.120021		1.11589	0.003961
1.25	0.142012		1.25	0.00449948		1.15499	0.142012		1.15499	0.00449948
1.01905	0.139356		1.01905	0.00427279		1.14433	0.139356		1.14433	0.00427279
0.838983	0.133566		0.838983	0.00405091		1.15677	0.133566		1.15677	0.00405091
NaN	0.125772		NaN	0.00396858		1.17008	0.125772		1.17008	0.00396858
0.867257	0.122145		0.867257	0.00405348		1.15694	0.122145		1.15694	0.00405348
0.916667	0.126148		0.916667	0.00452164		1.09493	0.126148		1.09493	0.00452164
1.26214	0.150426		1.26214	0.00551002		1.09961	0.150426		1.09961	0.00551002
1.1068	0.139979		1.1068	0.00505047		1.10122	0.139979		1.10122	0.00505047
0.964912	0.129602		0.964912	0.00482991		1.10637	0.129602		1.10637	0.00482991
1.09091	0.14461		1.09091	0.00617411		1.02092	0.14461		1.02092	0.00617411
1.0177	NaN		1.0177	NaN		1.00399	NaN		1.00399	NaN
NaN	0.186544		NaN	0.00836358		1.03272	0.186544		1.03272	0.00836358
NaN	0.210866		NaN	0.00840523		1.07356	0.210866		1.07356	0.00840523
1.17	0.150985		1.17	0.007258		0.935591	0.150985		0.935591	0.007258
1.16	0.133583		1.16	0.00764708		0.940765	0.133583		0.940765	0.00764708
1.1	0.188257		1.1	0.00828568		0.899633	0.188257		0.899633	0.00828568
1.30612	0.247427		1.30612	0.0101455		0.931612	0.247427		0.931612	0.0101455
1.27083	0.199251		1.27083	0.00740546		0.88482	0.199251		0.88482	0.00740546
1.04762	0.148159		1.04762	0.00625989		0.873651	0.148159		0.873651	0.00625989
NaN	0.151812		NaN	0.00568746		0.868374	0.151812		0.868374	0.00568746
NaN	0.228869		NaN	0.00997916		0.874797	0.228869		0.874797	0.00997916
1.0283	0.209899		1.0283	0.00908259		0.88059	0.209899		0.88059	0.00908259
1.13084	NaN		1.13084	NaN		0.877016	NaN		0.877016	NaN
1	NaN		1	NaN		0.876618	NaN		0.876618	NaN
NaN	0.17225		NaN	0.0067326		0.867113	0.17225		0.867113	0.0067326
1.10891	0.292173		1.10891	0.009712		0.941498	0.292173		0.941498	0.009712
0.990196	0.293603		0.990196	0.00994565		0.926586	0.293603		0.926586	0.00994565
1.00952	0.235435		1.00952	0.00916918		0.834824	0.235435		0.834824	0.00916918
1.23711	0.20673		1.23711	0.00838453		0.817673	0.20673		0.817673	0.00838453
1.21212	0.184582		1.21212	0.00769333		0.812229	0.184582		0.812229	0.00769333
1.10377	NaN		1.10377	NaN		0.812212	NaN		0.812212	NaN
NaN	0.201786		NaN	0.00639322		0.836281	0.201786		0.836281	0.00639322
1.28421	0.27861		1.28421	0.00805209		0.908833	0.27861		0.908833	0.00805209
0.682171	0.287951		0.682171	0.00922162		0.892436	0.287951		0.892436	0.00922162
1.12264	0.276521		1.12264	0.00937756		0.859654	0.276521		0.859654	0.00937756
1.28866	0.217682		1.28866	0.00835996		0.792126	0.217682		0.792126	0.00835996
NaN	0.182298		NaN	0.00742538		0.766695	0.182298		0.766695	0.00742538
1.29897	0.183508		1.29897	0.00622717		0.763324	0.183508		0.763324	0.00622717
NaN	0.234915		NaN	0.00465398		0.875361	0.234915		0.875361	0.00465398
1.22549	0.256791		1.22549	0.00721484		0.878427	0.256791		0.878427	0.00721484
0.848214	0.268374		0.848214	0.00918379		0.866889	0.268374		0.866889	0.00918379
1.2234	0.262805		1.2234	0.00952614		0.832944	0.262805		0.832944	0.00952614
NaN	0.238156		NaN	0.00893777		0.788341	0.238156		0.788341	0.00893777
1.23077	NaN		1.23077	NaN		0.738727	NaN		0.738727	NaN
NaN	0.161433		NaN	0.00571389		0.767362	0.161433		0.767362	0.00571389
NaN	0.183536		NaN	0.00635407		0.799252	0.183536		0.799252	0.00635407
NaN	0.208374		NaN	0.00594017		0.818724	0.208374		0.818724	0.00594017
NaN	NaN		NaN	NaN		0.825218	NaN		0.825218	NaN
1.32	NaN		1.32	NaN		0.839826	NaN		0.839826	NaN
1.04587	NaN		1.04587	NaN		0.723303	NaN		0.723303	NaN
1.01786	NaN		1.01786	NaN		0.741473	NaN		0.741473	NaN
1.16162	0.139996		1.16162	0.00335816		1.23676	0.139996		1.23676	0.00335816
0.68254	0.13259		0.68254	0.00326684		1.2285	0.13259		1.2285	0.00326684
0.710938	0.119809		0.710938	0.00337654		1.19615	0.119809		1.19615	0.00337654
0.982609	0.117278		0.982609	0.00383492		1.1399	0.117278		1.1399	0.00383492
0.932203	0.122588		0.932203	0.00491704		1.05604	0.122588		1.05604	0.00491704
1.12264	0.145719		1.12264	0.00442953		1.24747	0.145719		1.24747	0.00442953
1.10377	0.136057		1.10377	0.0042632		1.22703	0.136057		1.22703	0.0042632
NaN	0.128478		NaN	0.00457128		1.11504	0.128478		1.11504	0.00457128
NaN	0.177553		NaN	0.00656192		1.28372	0.177553		1.28372	0.00656192
1.0463	0.143841		1.0463	0.0054092		1.18678	0.143841		1.18678	0.0054092
0.990566	NaN		0.990566	NaN		1.13291	NaN		1.13291	NaN
NaN	0.186835		NaN	0.00729171		1.17876	0.186835		1.17876	0.00729171
0.695312	0.20778		0.695312	0.00684833		1.23253	0.20778		1.23253	0.00684833
1.04717	0.2168		1.04717	0.00666812		1.25658	0.2168		1.25658	0.00666812
1.16495	0.215375		1.16495	0.00730031		1.25986	0.215375		1.25986	0.00730031
0.957627	NaN		0.957627	NaN		1.0687	NaN		1.0687	NaN
0.953271	0.24721		0.953271	0.0094674		1.17104	0.24721		1.17104	0.0094674
NaN	0.25152		NaN	0.00876419		1.18879	0.25152		1.18879	0.00876419
0.741667	0.244018		0.741667	0.00868655		1.1839	0.244018		1.1839	0.00868655
1.09184	0.227866		1.09184	0.00939622		1.1592	0.227866		1.1592	0.00939622
NaN	0.177378		NaN	0.00993989		1.06172	0.177378		1.06172	0.00993989
1.07692	0.153535		1.07692	0.00912343		0.990346	0.153535		0.990346	0.00912343
0.583942	NaN		0.583942	NaN		0.903563	NaN		0.903563	NaN
NaN	0.306402		NaN	0.0121113		1.05921	0.306402		1.05921	0.0121113
1.12745	0.286139		1.12745	0.0109896		1.06807	0.286139		1.06807	0.0109896
0.945946	0.26111		0.945946	0.0103214		1.0591	0.26111		1.0591	0.0103214
NaN	0.233321		NaN	0.0100388		1.03164	0.233321		1.03164	0.0100388
1.07692	0.204073		1.07692	0.0102794		0.98563	0.204073		0.98563	0.0102794
1.04545	0.180903		1.04545	0.0102654		0.919656	0.180903		0.919656	0.0102654
0.745763	NaN		0.745763	NaN		0.8414	NaN		0.8414	NaN
0.723577	0.210466		0.723577	0.00929024		0.914686	0.210466		0.914686	0.00929024
0.826087	NaN		0.826087	NaN		0.851882	NaN		0.851882	NaN
0.914286	NaN		0.914286	NaN		0.755248	NaN		0.755248	NaN
NaN	0.238263		NaN	0.00439862		0.881166	0.238263		0.881166	0.00439862
NaN	NaN		NaN	NaN		0.834299	NaN		0.834299	NaN
1.0566	NaN		1.0566	NaN		0.826145	NaN		0.826145	NaN
NaN	0.272252		NaN	0.00388431		0.84299	0.272252		0.84299	0.00388431
1.1978	0.24351		1.1978	0.00880606		0.844668	0.24351		0.844668	0.00880606
NaN	0.228738		NaN	0.0073864		0.817519	0.228738		0.817519	0.0073864
1.07767	0.209409		1.07767	0.00711925		0.805906	0.209409		0.805906	0.00711925
1.27273	0.189478		1.27273	0.00668821		0.800415	0.189478		0.800415	0.00668821
1.10577	NaN		1.10577	NaN		0.79179	NaN		0.79179	NaN
NaN	0.269692		NaN	0.00438159		0.764572	0.269692		0.764572	0.00438159
0.783505	0.198764		0.783505	0.0057074		0.787129	0.198764		0.787129	0.0057074
1.0303	0.225227		1.0303	0.00854436		0.808893	0.225227		0.808893	0.00854436
NaN	0.280828		NaN	0.00963222		0.853335	0.280828		0.853335	0.00963222
0.954128	0.261869		0.954128	0.00841593		0.822069	0.261869		0.822069	0.00841593
NaN	0.21272		NaN	0.00623341		0.77002	0.21272		0.77002	0.00623341
0.558442	0.190963		0.558442	0.00577609		0.750115	0.190963		0.750115	0.00577609
1.28283	0.259611		1.28283	0.0099648		0.823105	0.259611		0.823105	0.0099648
0.75	0.249232		0.75	0.00875461		0.78522	0.249232		0.78522	0.00875461
1.08411	0.229912		1.08411	0.00736853		0.750992	0.229912		0.750992	0.00736853
1.13793	NaN		1.13793	NaN		0.755399	NaN		0.755399	NaN
1.26923	0.15342		1.26923	0.00689327		0.706473	0.15342		0.706473	0.00689327
NaN	0.179937		NaN	0.00683537		0.756749	0.179937		0.756749	0.00683537
NaN	NaN		NaN	NaN		0.791538	NaN		0.791538	NaN
1.31313	NaN		1.31313	NaN		0.810935	NaN		0.810935	NaN
1.09009	NaN		1.09009	NaN		0.674609	NaN		0.674609	NaN
NaN	NaN		NaN	NaN		0.694714	NaN		0.694714	NaN
1.27358	NaN		1.27358	NaN		0.705657	NaN		0.705657	NaN
NaN	0.139536		NaN	0.00446294		1.2602	0.139536		1.2602	0.00446294
0.982759	0.132662		0.982759	0.00429094		1.19922	0.132662		1.19922	0.00429094
1.01053	0.192796		1.01053	0.00659565		1.22799	0.192796		1.22799	0.00659565
NaN	0.206697		NaN	0.00627703		1.24714	0.206697		1.24714	0.00627703
0.85124	0.211009		0.85124	0.00627493		1.26995	0.211009		1.26995	0.00627493
0.818182	0.209763		0.818182	0.00658952		1.29418	0.209763		1.29418	0.00658952
1.0283	0.186302		1.0283	0.0067088		1.31524	0.186302		1.31524	0.0067088
0.932039	0.175982		0.932039	0.00660905		1.32713	0.175982		1.32713	0.00660905
NaN	0.149355		NaN	0.00596077		1.24322	0.149355		1.24322	0.00596077
1.09346	NaN		1.09346	NaN		1.16476	NaN		1.16476	NaN
1.09709	0.213522		1.09709	0.00856109		1.22639	0.213522		1.22639	0.00856109
NaN	0.233661		NaN	0.0079283		1.25533	0.233661		1.25533	0.0079283
0.953704	0.211835		0.953704	0.00794633		1.29665	0.211835		1.29665	0.00794633
1.14	0.192587		1.14	0.00849319		1.29214	0.192587		1.29214	0.00849319
NaN	0.178046		NaN	0.00851646		1.27391	0.178046		1.27391	0.00851646
1.00926	0.153794		1.00926	0.0076508		1.14071	0.153794		1.14071	0.0076508
0.785124	NaN		0.785124	NaN		1.03612	NaN		1.03612	NaN
NaN	0.271013		NaN	0.0116941		1.18919	0.271013		1.18919	0.0116941
0.858333	0.280398		0.858333	0.0100113		1.20016	0.280398		1.20016	0.0100113
NaN	0.252355		NaN	0.00840052		1.19955	0.252355		1.19955	0.00840052
0.747899	0.226957		0.747899	0.00911949		1.19549	0.226957		1.19549	0.00911949
1.11111	0.209489		1.11111	0.00980353		1.18478	0.209489		1.18478	0.00980353
1.30303	0.18663		1.30303	0.0103239		1.15621	0.18663		1.15621	0.0103239
0.896	0.167697		0.896	0.0100576		1.08873	0.167697		1.08873	0.0100576
0.712871	NaN		0.712871	NaN		0.976541	NaN		0.976541	NaN
1.20619	0.311559		1.20619	0.0138666		1.0741	0.311559		1.0741	0.0138666
1.1134	0.297054		1.1134	0.0111661		1.06504	0.297054		1.06504	0.0111661
0.825	0.275205		0.825	0.00964951		1.05523	0.275205		1.05523	0.00964951
0.87156	0.205579		0.87156	0.0104314		1.01644	0.205579		1.01644	0.0104314
1.05556	0.185129		1.05556	0.0107112		0.973147	0.185129		0.973147	0.0107112
[truncated: 69,479 more rows]

## Sheet: Supplemental Figure 1
Supplemental Figure 1A			Supplemental Figure 1B			Supplemental Figure 1C			Supplemental Figure 1D
Resting-State Networks	Structure-Function Coupling		Cyto-Architectonic Classes	Structure-Function Coupling		Principal Functional Gradient	Structure-Function Coupling		BigBrain Gradient	Structure-Function Coupling
VIS	0.295567		GRA	0.295567		-3.19288	0.295567		-0.04626	0.295567
VIS	0.32776		PAR	0.32776		-4.10493	0.32776		-0.0094678	0.32776
VIS	0.331361		PAR	0.331361		-4.46862	0.331361		-0.05906	0.331361
VIS	0.279399		PAR	0.279399		-4.03197	0.279399		-0.033068	0.279399
VIS	0.36735		PAR	0.36735		-3.75521	0.36735		-0.028171	0.36735
VIS	0.411622		PAR	0.411622		-4.06452	0.411622		-0.0020189	0.411622
VIS	0.325556		PAR	0.325556		-4.28115	0.325556		0.074254	0.325556
MOT	0.398565		AGR	0.398565		-5.06344	0.398565		-0.090948	0.398565
MOT	0.370767		GRA	0.370767		-5.05514	0.370767		-0.086824	0.370767
DOR	0.0908461		AGR	0.0908461		-2.31467	0.0908461		-0.082694	0.0908461
DOR	0.155374		AGR	0.155374		-1.71569	0.155374		-0.089789	0.155374
VEN	0.137496		AGR	0.137496		-0.52195	0.137496		-0.084903	0.137496
VIS	0.39695		PAR	0.39695		-4.45038	0.39695		-0.055223	0.39695
DMN	0.28078		GRA	0.28078		2.41029	0.28078		0.057514	0.28078
FP	0.269494		FRO	0.269494		2.91595	0.269494		-0.001539	0.269494
VIS	0.325441		PAR	0.325441		-4.41133	0.325441		-0.064465	0.325441
VIS	0.2829		FRO	0.2829		-3.57979	0.2829		-0.064465	0.2829
VIS	0.302654		FRO	0.302654		-3.08263	0.302654		0.074254	0.302654
VIS	0.336305		PAR	0.336305		-4.19583	0.336305		-0.030823	0.336305
VIS	0.37961		PAR	0.37961		-4.23104	0.37961		-0.020565	0.37961
VIS	0.425778		PAR	0.425778		-4.11404	0.425778		-0.020565	0.425778
VIS	0.43152		PAR	0.43152		-3.98416	0.43152		0.0093778	0.43152
VIS	0.368527		PAR	0.368527		-4.01358	0.368527		-0.016642	0.368527
MOT	0.343264		GRA	0.343264		-3.73623	0.343264		-0.07362	0.343264
VEN	0.243266		PAR	0.243266		-1.37266	0.243266		0.007629	0.243266
DMN	0.153781		AGR	0.153781		3.2283	0.153781		0.0039316	0.153781
DOR	0.18441		FRO	0.18441		-0.79714	0.18441		0.0059746	0.18441
VEN	0.252458		FRO	0.252458		-0.86919	0.252458		0.025553	0.252458
FP	0.271406		FRO	0.271406		2.01879	0.271406		0.0034589	0.271406
DMN	0.249224		FRO	0.249224		5.87472	0.249224		0.0059746	0.249224
DMN	0.196286		FRO	0.196286		3.00063	0.196286		0.018565	0.196286
DMN	0.211421		AGR	0.211421		4.73888	0.211421		0.067591	0.211421
DMN	0.240554		FRO	0.240554		5.9203	0.240554		0.021712	0.240554
DMN	0.348246		AGR	0.348246		5.86687	0.348246		0.061092	0.348246
DMN	0.317697		FRO	0.317697		6.15564	0.317697		0.039698	0.317697
MOT	0.329528		FRO	0.329528		-5.23971	0.329528		-0.095009	0.329528
VEN	0.219826		FRO	0.219826		-3.93768	0.219826		-0.058593	0.219826
VEN	0.143234		FRO	0.143234		-1.68123	0.143234		0.047114	0.143234
MOT	0.305166		GRA	0.305166		-5.00915	0.305166		-0.047608	0.305166
MOT	0.249254		AGR	0.249254		-5.19897	0.249254		-0.052202	0.249254
MOT	0.186139		AGR	0.186139		-4.61747	0.186139		0.023448	0.186139
DOR	0.276091		FRO	0.276091		-4.12076	0.276091		-0.063364	0.276091
VEN	0.199079		AGR	0.199079		-2.67863	0.199079		0.0039316	0.199079
VEN	0.157424		AGR	0.157424		-1.04909	0.157424		0.0039316	0.157424
DOR	0.266749		FRO	0.266749		-2.26922	0.266749		-0.02044	0.266749
DOR	0.299252		FRO	0.299252		-1.38806	0.299252		-0.064465	0.299252
DOR	0.262664		FRO	0.262664		-4.67679	0.262664		-0.064465	0.262664
DOR	0.145863		FRO	0.145863		-3.98785	0.145863		-0.064465	0.145863
DOR	0.206871		FRO	0.206871		-4.08488	0.206871		-0.064465	0.206871
DOR	0.273066		FRO	0.273066		-1.38985	0.273066		-0.064465	0.273066
MOT	0.357941		GRA	0.357941		-5.2531	0.357941		-0.086712	0.357941
MOT	0.307194		FRO	0.307194		-5.15621	0.307194		-0.079498	0.307194
MOT	0.418253		FRO	0.418253		-4.96377	0.418253		-0.088813	0.418253
MOT	0.23985		AGR	0.23985		-5.18974	0.23985		-0.089789	0.23985
MOT	0.288559		AGR	0.288559		-4.92447	0.288559		-0.05611	0.288559
MOT	0.226734		AGR	0.226734		-4.17786	0.226734		-0.089789	0.226734
VEN	0.169065		AGR	0.169065		-2.80086	0.169065		0.06945	0.169065
VEN	0.0744157		AGR	0.0744157		0.33465	0.0744157		0.055026	0.0744157
VEN	0.181842		AGR	0.181842		-2.33169	0.181842		0.081418	0.181842
VEN	0.154656		AGR	0.154656		-2.40694	0.154656		0.025501	0.154656
DMN	0.229709		AGR	0.229709		4.62544	0.229709		0.087148	0.229709
DMN	0.232524		FRO	0.232524		4.47439	0.232524		0.01673	0.232524
FP	0.118267		FRO	0.118267		4.12656	0.118267		0.0039316	0.118267
DMN	0.189886		POL	0.189886		3.85472	0.189886		0.050904	0.189886
DMN	0.2662		POL	0.2662		5.59346	0.2662		0.088086	0.2662
DMN	0.045853		POL	0.045853		4.04587	0.045853		0.05083	0.045853
FP	0.22884		AGR	0.22884		5.90248	0.22884		-0.064139	0.22884
DMN	0.17464		FRO	0.17464		5.61248	0.17464		-0.0076287	0.17464
DMN	0.234184		FRO	0.234184		6.18484	0.234184		0.0060114	0.234184
DMN	0.245884		FRO	0.245884		6.58687	0.245884		0.0039316	0.245884
DMN	0.25971		FRO	0.25971		6.06521	0.25971		0.0052562	0.25971
DMN	0.280348		FRO	0.280348		6.26161	0.280348		0.0041622	0.280348
FP	0.224081		AGR	0.224081		4.86858	0.224081		-0.050684	0.224081
FP	0.318561		FRO	0.318561		3.37944	0.318561		-0.029352	0.318561
DMN	0.210675		FRO	0.210675		3.69747	0.210675		-0.020637	0.210675
DMN	0.134892		POL	0.134892		6.15062	0.134892		-0.0065235	0.134892
FP	0.256195		FRO	0.256195		5.58722	0.256195		-0.015175	0.256195
VEN	0.201408		AGR	0.201408		-1.01143	0.201408		-0.076446	0.201408
FP	0.190728		FRO	0.190728		-0.06549	0.190728		-0.036345	0.190728
DOR	0.25223		AGR	0.25223		1.04238	0.25223		-0.076613	0.25223
FP	0.235316		FRO	0.235316		2.18176	0.235316		-0.017663	0.235316
FP	0.172102		FRO	0.172102		-0.09682	0.172102		-0.001261	0.172102
FP	0.252483		FRO	0.252483		3.56753	0.252483		0.008313	0.252483
FP	0.147402		FRO	0.147402		0.13311	0.147402		0.008313	0.147402
FP	0.303721		FRO	0.303721		3.22687	0.303721		0.008313	0.303721
FP	0.213296		FRO	0.213296		1.32092	0.213296		0.008313	0.213296
DMN	0.267866		FRO	0.267866		6.11544	0.267866		0.0063458	0.267866
LIM	0.235208		POL	0.235208		6.17072	0.235208		0.083197	0.235208
FP	0.214175		FRO	0.214175		4.06555	0.214175		0.008313	0.214175
LIM	0.163417		POL	0.163417		5.961	0.163417		0.035649	0.163417
FP	0.0797287		POL	0.0797287		3.52199	0.0797287		0.048798	0.0797287
LIM	0.222105		POL	0.222105		0.68558	0.222105		0.058227	0.222105
LIM	0.137578		POL	0.137578		4.64414	0.137578		0.071967	0.137578
DMN	0.0686525		POL	0.0686525		5.23255	0.0686525		0.058227	0.0686525
DOR	0.29429		FRO	0.29429		-0.13134	0.29429		-0.064465	0.29429
DOR	0.11346		AGR	0.11346		-1.88417	0.11346		-0.041775	0.11346
FP	0.183051		AGR	0.183051		4.34368	0.183051		-0.062012	0.183051
FP	0.223425		AGR	0.223425		5.13881	0.223425		0.0039316	0.223425
MOT	0.293027		AGR	0.293027		-3.7801	0.293027		-0.089704	0.293027
MOT	0.303369		PAR	0.303369		-4.47817	0.303369		-0.086956	0.303369
MOT	0.257102		PAR	0.257102		-5.12589	0.257102		-0.037211	0.257102
MOT	0.279302		PAR	0.279302		-4.40173	0.279302		-0.016716	0.279302
MOT	0.28228		GRA	0.28228		-3.71598	0.28228		-0.0086768	0.28228
MOT	0.277988		PAR	0.277988		-4.19151	0.277988		0.0072512	0.277988
VEN	0.271146		PAR	0.271146		-3.97417	0.271146		0.0062272	0.271146
VEN	0.262662		FRO	0.262662		-3.60806	0.262662		0.0092829	0.262662
MOT	0.246633		PAR	0.246633		-3.33386	0.246633		0.011367	0.246633
VEN	0.189686		FRO	0.189686		-1.47352	0.189686		-0.023813	0.189686
VEN	0.201121		FRO	0.201121		-1.62952	0.201121		0.0092829	0.201121
LIM	-0.00499223		FRO	-0.00499223		-2.4589	-0.00499223		0.0088763	-0.00499223
FP	0.168447		FRO	0.168447		2.00481	0.168447		0.045096	0.168447
VEN	0.227151		FRO	0.227151		1.05449	0.227151		0.012779	0.227151
VEN	0.207888		AGR	0.207888		-3.0809	0.207888		-0.089789	0.207888
VEN	0.222397		FRO	0.222397		-2.93677	0.222397		-0.010449	0.222397
MOT	0.208267		AGR	0.208267		-4.51357	0.208267		-0.053096	0.208267
DOR	0.31627		FRO	0.31627		-3.6665	0.31627		-0.0010337	0.31627
DOR	0.235876		FRO	0.235876		-2.43072	0.235876		-0.03421	0.235876
LIM	0.119369		PAR	0.119369		3.62468	0.119369		0.06555	0.119369
VIS	0.166403		PAR	0.166403		-0.57446	0.166403		0.031481	0.166403
DMN	0.0988153		GRA	0.0988153		0.12124	0.0988153		0	0.0988153
VIS	0.246394		GRA	0.246394		-3.55909	0.246394		0.014925	0.246394
LIM	0.068669		FRO	0.068669		-0.24032	0.068669		0.075844	0.068669
DMN	0.117247		PAR	0.117247		0.46824	0.117247		0.011367	0.117247
MOT	0.340908		PAR	0.340908		-3.5483	0.340908		-0.0036307	0.340908
MOT	0.295569		FRO	0.295569		-2.40257	0.295569		0.014598	0.295569
VIS	0.235173		PAR	0.235173		0.34786	0.235173		0.08105	0.235173
VIS	0.25406		FRO	0.25406		-1.55861	0.25406		0.071393	0.25406
DMN	0.253907		PAR	0.253907		2.25134	0.253907		0.011367	0.253907
DMN	0.312895		FRO	0.312895		1.20705	0.312895		0.040659	0.312895
DMN	0.240781		FRO	0.240781		5.90797	0.240781		0.072062	0.240781
LIM	0.0536627		FRO	0.0536627		4.93671	0.0536627		0.05405	0.0536627
DMN	0.225407		FRO	0.225407		6.42602	0.225407		0.079814	0.225407
FP	0.205333		FRO	0.205333		4.37419	0.205333		0.082566	0.205333
LIM	0.228632		FRO	0.228632		5.01608	0.228632		0.087566	0.228632
LIM	0.178593		FRO	0.178593		-0.13536	0.178593		0.080067	0.178593
DOR	0.195359		FRO	0.195359		-1.78951	0.195359		0.086552	0.195359
DOR	0.13748		FRO	0.13748		-0.46561	0.13748		0.078853	0.13748
DOR	0.27795		PAR	0.27795		-3.1969	0.27795		0.073712	0.27795
VEN	0.252457		FRO	0.252457		-0.4471	0.252457		0.060907	0.252457
DOR	0.160283		PAR	0.160283		-1.98786	0.160283		0.033699	0.160283
DOR	0.285956		PAR	0.285956		-1.81235	0.285956		0.0042776	0.285956
VIS	0.279951		FRO	0.279951		-2.91231	0.279951		-0.023684	0.279951
DOR	0.241081		PAR	0.241081		-1.39241	0.241081		0.0042776	0.241081
FP	0.250554		FRO	0.250554		2.84927	0.250554		-0.0037434	0.250554
FP	0.216303		FRO	0.216303		4.26888	0.216303		-0.0086116	0.216303
DOR	0.300697		PAR	0.300697		-1.67858	0.300697		-0.0071795	0.300697
VEN	0.29964		PAR	0.29964		-3.39526	0.29964		-0.01743	0.29964
VEN	0.238505		PAR	0.238505		-1.33236	0.238505		0.0062272	0.238505
FP	0.267889		PAR	0.267889		4.68553	0.267889		0.0052524	0.267889
DMN	0.157119		PAR	0.157119		5.71535	0.157119		0.004389	0.157119
DMN	0.233614		PAR	0.233614		5.58282	0.233614		0.0042776	0.233614
VIS	0.319137		FRO	0.319137		-4.45481	0.319137		-0.064465	0.319137
VIS	0.301342		PAR	0.301342		-4.30451	0.301342		0.00202	0.301342
VIS	0.33722		PAR	0.33722		-4.19733	0.33722		0.069245	0.33722
VIS	0.192184		PAR	0.192184		1.58686	0.192184		0.079002	0.192184
VIS	0.426613		PAR	0.426613		-4.1716	0.426613		-0.020565	0.426613
DOR	0.289479		PAR	0.289479		-3.97195	0.289479		0.045563	0.289479
VIS	0.352934		PAR	0.352934		-4.06156	0.352934		-0.0065235	0.352934
VIS	0.311898		PAR	0.311898		-4.16986	0.311898		-0.016048	0.311898
VIS	0.240383		PAR	0.240383		-3.98707	0.240383		0.014147	0.240383
DMN	0.294412		FRO	0.294412		5.72288	0.294412		0.0059746	0.294412
DMN	0.225536		FRO	0.225536		4.54669	0.225536		0.042944	0.225536
VIS	0.294336		FRO	0.294336		-3.55252	0.294336		0.074254	0.294336
LIM	0.155382		FRO	0.155382		5.51204	0.155382		0.069413	0.155382
DMN	0.211904		FRO	0.211904		5.83909	0.211904		0.087731	0.211904
LIM	0.0412867		POL	0.0412867		0.792	0.0412867		0.028137	0.0412867
VEN	0.189399		FRO	0.189399		-2.89084	0.189399		0.0092829	0.189399
MOT	0.313697		FRO	0.313697		-4.5012	0.313697		0.0092829	0.313697
VEN	0.244031		FRO	0.244031		0.04646	0.244031		-0.008831	0.244031
FP	0.202365		FRO	0.202365		5.28061	0.202365		0.0080762	0.202365
FP	0.269192		FRO	0.269192		4.15647	0.269192		-0.0038992	0.269192
LIM	0.104728		FRO	0.104728		1.75486	0.104728		0.087235	0.104728
MOT	0.322323		GRA	0.322323		-3.69888	0.322323		-0.042458	0.322323
MOT	0.351781		PAR	0.351781		-3.75285	0.351781		-0.018194	0.351781
MOT	0.319076		FRO	0.319076		-3.27158	0.319076		0.013248	0.319076
DMN	0.257558		FRO	0.257558		5.779	0.257558		0.057615	0.257558
DMN	0.251701		FRO	0.251701		5.84484	0.251701		0.081227	0.251701
VEN	0.159993		PAR	0.159993		-2.62052	0.159993		0.0111	0.159993
FP	0.184172		FRO	0.184172		0.30366	0.184172		0.017793	0.184172
DMN	0.189189		AGR	0.189189		0.54564	0.189189		0.04497	0.189189
VIS	0.298086		GRA	0.298086		-3.05797	0.298086		-0.052632	0.298086
DOR	0.325288		PAR	0.325288		-4.15571	0.325288		0.020964	0.325288
VIS	0.319393		PAR	0.319393		-4.45125	0.319393		-0.072439	0.319393
VIS	0.280147		PAR	0.280147		-4.02755	0.280147		-0.042128	0.280147
VIS	0.353118		PAR	0.353118		-3.83893	0.353118		-0.040146	0.353118
VIS	0.398515		PAR	0.398515		-3.92029	0.398515		0.0022783	0.398515
VIS	0.321962		PAR	0.321962		-4.25495	0.321962		0.074537	0.321962
MOT	0.391967		AGR	0.391967		-5.03824	0.391967		-0.085663	0.391967
MOT	0.376912		FRO	0.376912		-5.05466	0.376912		-0.096363	0.376912
DOR	0.0595717		AGR	0.0595717		-2.17567	0.0595717		-0.086135	0.0595717
DOR	0.147626		AGR	0.147626		-1.55056	0.147626		-0.086567	0.147626
DMN	0.144974		AGR	0.144974		1.14423	0.144974		-0.083354	0.144974
VIS	0.384581		PAR	0.384581		-4.44389	0.384581		-0.067932	0.384581
DMN	0.302669		GRA	0.302669		2.59265	0.302669		0.033668	0.302669
FP	0.273648		FRO	0.273648		3.21984	0.273648		-0.034367	0.273648
VIS	0.316479		PAR	0.316479		-4.41797	0.316479		-0.083699	0.316479
DOR	0.237591		FRO	0.237591		-3.60001	0.237591		-0.083699	0.237591
VIS	0.298291		FRO	0.298291		-2.94266	0.298291		0.074537	0.298291
VIS	0.336634		PAR	0.336634		-4.21151	0.336634		-0.054199	0.336634
VIS	0.343985		PAR	0.343985		-4.2357	0.343985		-0.023058	0.343985
VIS	0.398812		PAR	0.398812		-4.07888	0.398812		-0.023058	0.398812
VIS	0.393175		PAR	0.393175		-3.90095	0.393175		0.012076	0.393175
VIS	0.344051		PAR	0.344051		-4.08144	0.344051		-0.019147	0.344051
MOT	0.32795		GRA	0.32795		-3.71149	0.32795		-0.035784	0.32795
VEN	0.218307		PAR	0.218307		0.45523	0.218307		-0.01488	0.218307
DMN	0.181462		AGR	0.181462		4.09013	0.181462		0.029367	0.181462
DMN	0.192267		FRO	0.192267		-0.51317	0.192267		-0.02423	0.192267
DMN	0.266875		FRO	0.266875		-0.7858	0.266875		0.015319	0.266875
FP	0.265232		FRO	0.265232		3.06163	0.265232		-0.034141	0.265232
DMN	0.252313		FRO	0.252313		6.09712	0.252313		-0.02423	0.252313
DMN	0.195931		PAR	0.195931		4.00419	0.195931		-0.014848	0.195931
DMN	0.230878		AGR	0.230878		5.03502	0.230878		0.04806	0.230878
DMN	0.266128		AGR	0.266128		6.02447	0.266128		0.0010014	0.266128
DMN	0.323724		AGR	0.323724		6.05301	0.323724		0.035908	0.323724
DMN	0.354659		AGR	0.354659		6.36297	0.354659		-0.0020264	0.354659
MOT	0.330964		FRO	0.330964		-5.20933	0.330964		-0.073528	0.330964
VEN	0.223269		FRO	0.223269		-3.78581	0.223269		-0.055085	0.223269
VEN	0.155737		AGR	0.155737		-1.90753	0.155737		0.0052634	0.155737
MOT	0.325109		GRA	0.325109		-4.9786	0.325109		-0.060257	0.325109
MOT	0.256772		AGR	0.256772		-5.20141	0.256772		-0.057195	0.256772
MOT	0.206789		AGR	0.206789		-4.49104	0.206789		0.03038	0.206789
DOR	0.26445		FRO	0.26445		-3.95249	0.26445		-0.083699	0.26445
VEN	0.197293		AGR	0.197293		-2.62553	0.197293		0.029367	0.197293
VEN	0.158132		AGR	0.158132		-0.82543	0.158132		0.029367	0.158132
DOR	0.271006		FRO	0.271006		-1.82497	0.271006		-0.052034	0.271006
DOR	0.274627		FRO	0.274627		-1.06903	0.274627		-0.083699	0.274627
DOR	0.239967		FRO	0.239967		-4.56325	0.239967		-0.083699	0.239967
DOR	0.12758		FRO	0.12758		-3.89356	0.12758		-0.083699	0.12758
DOR	0.198488		FRO	0.198488		-3.82319	0.198488		-0.083699	0.198488
DOR	0.235828		FRO	0.235828		-1.15102	0.235828		-0.083699	0.235828
MOT	0.369329		GRA	0.369329		-5.25799	0.369329		-0.096768	0.369329
MOT	0.302452		FRO	0.302452		-5.11516	0.302452		-0.088906	0.302452
MOT	0.406438		FRO	0.406438		-4.93914	0.406438		-0.092231	0.406438
MOT	0.234923		AGR	0.234923		-5.18957	0.234923		-0.090004	0.234923
MOT	0.304253		AGR	0.304253		-4.96291	0.304253		-0.062979	0.304253
MOT	0.208957		AGR	0.208957		-4.29333	0.208957		-0.090004	0.208957
VEN	0.199148		AGR	0.199148		-1.31455	0.199148		0.04958	0.199148
FP	0.0308799		AGR	0.0308799		0.74962	0.0308799		0.049098	0.0308799
VEN	0.0870251		AGR	0.0870251		-2.30246	0.0870251		0.065972	0.0870251
VEN	0.173316		AGR	0.173316		-2.42054	0.173316		0.038642	0.173316
DMN	0.224628		AGR	0.224628		5.19652	0.224628		0.072938	0.224628
DMN	0.259455		FRO	0.259455		5.40404	0.259455		0.036243	0.259455
DMN	0.153218		FRO	0.153218		4.81743	0.153218		0.029367	0.153218
DMN	0.29095		POL	0.29095		4.31276	0.29095		0.057376	0.29095
DMN	0.29723		POL	0.29723		5.76511	0.29723		0.089448	0.29723
DMN	0.10451		POL	0.10451		4.0684	0.10451		0.075507	0.10451
DMN	0.181558		AGR	0.181558		6.47671	0.181558		-0.057031	0.181558
DMN	0.181194		FRO	0.181194		5.52793	0.181194		0.013517	0.181194
DMN	0.258495		FRO	0.258495		6.2951	0.258495		0.029823	0.258495
DMN	0.265553		FRO	0.265553		6.55008	0.265553		0.029367	0.265553
DMN	0.251519		FRO	0.251519		6.18749	0.251519		0.031083	0.251519
DMN	0.279964		FRO	0.279964		6.20549	0.279964		0.030911	0.279964
FP	0.245874		AGR	0.245874		5.39813	0.245874		-0.047105	0.245874
DMN	0.33153		FRO	0.33153		4.51717	0.33153		0.0090792	0.33153
DMN	0.268124		FRO	0.268124		5.17259	0.268124		-0.018045	0.268124
DMN	0.191582		POL	0.191582		5.76123	0.191582		0.025258	0.191582
DMN	0.215095		POL	0.215095		5.94952	0.215095		0.026944	0.215095
VEN	0.195274		AGR	0.195274		-1.16963	0.195274		-0.055427	0.195274
FP	0.266929		FRO	0.266929		1.32534	0.266929		-0.0048066	0.266929
FP	0.264429		AGR	0.264429		1.86378	0.264429		-0.060248	0.264429
FP	0.300909		FRO	0.300909		3.44767	0.300909		0.02026	0.300909
FP	0.227935		FRO	0.227935		1.26577	0.227935		0.013107	0.227935
FP	0.256988		FRO	0.256988		3.14018	0.256988		0.037432	0.256988
FP	0.0960065		FRO	0.0960065		-0.61698	0.0960065		0.037432	0.0960065
FP	0.286843		FRO	0.286843		3.69258	0.286843		0.037432	0.286843
FP	0.173119		FRO	0.173119		0.78242	0.173119		0.037432	0.173119
DMN	0.242283		FRO	0.242283		6.09003	0.242283		0.03424	0.242283
LIM	0.221175		POL	0.221175		6.22174	0.221175		0.078707	0.221175
DMN	0.224508		FRO	0.224508		5.76668	0.224508		0.037432	0.224508
LIM	0.105059		POL	0.105059		6.28875	0.105059		0.046384	0.105059
FP	0.0385278		POL	0.0385278		2.21701	0.0385278		0.065739	0.0385278
LIM	0.209801		POL	0.209801		2.95098	0.209801		0.075507	0.209801
LIM	0.182666		POL	0.182666		5.20277	0.182666		0.081548	0.182666
DMN	0.115961		POL	0.115961		5.57549	0.115961		0.075507	0.115961
DOR	0.28284		FRO	0.28284		0.29013	0.28284		-0.083699	0.28284
DOR	0.118407		AGR	0.118407		-1.88351	0.118407		-0.042965	0.118407
FP	0.139508		AGR	0.139508		4.91793	0.139508		-0.068239	0.139508
DMN	0.225039		AGR	0.225039		5.19247	0.225039		0.029367	0.225039
VEN	0.29527		AGR	0.29527		-3.76503	0.29527		-0.091627	0.29527
MOT	0.306839		PAR	0.306839		-4.37689	0.306839		-0.08328	0.306839
MOT	0.2498		PAR	0.2498		-5.08575	0.2498		-0.018802	0.2498
MOT	0.25391		PAR	0.25391		-4.37533	0.25391		-0.0093407	0.25391
MOT	0.27697		FRO	0.27697		-3.60741	0.27697		0.026617	0.27697
MOT	0.270226		PAR	0.270226		-4.11807	0.270226		-0.004348	0.270226
VEN	0.235109		PAR	0.235109		-3.82322	0.235109		-0.016803	0.235109
VEN	0.218298		FRO	0.218298		-3.42364	0.218298		0.03642	0.218298
MOT	0.23503		GRA	0.23503		-3.21753	0.23503		-0.0027901	0.23503
VEN	0.16652		FRO	0.16652		-1.35501	0.16652		0.0033704	0.16652
VEN	0.133758		FRO	0.133758		-1.37696	0.133758		0.03642	0.133758
LIM	0.0100008		FRO	0.0100008		-2.44552	0.0100008		0.01331	0.0100008
FP	0.173545		FRO	0.173545		2.08353	0.173545		0.062804	0.173545
DMN	0.19107		FRO	0.19107		1.01341	0.19107		0.039026	0.19107
VEN	0.180508		AGR	0.180508		-3.32086	0.180508		-0.090004	0.180508
VEN	0.221316		FRO	0.221316		-2.90097	0.221316		0.0077764	0.221316
VEN	0.205348		AGR	0.205348		-4.30091	0.205348		-0.040758	0.205348
DOR	0.335229		FRO	0.335229		-3.10347	0.335229		-0.022838	0.335229
DOR	0.252096		FRO	0.252096		-1.90574	0.252096		-0.055412	0.252096
LIM	0.0828378		PAR	0.0828378		3.554	0.0828378		0.055845	0.0828378
VIS	0.154599		PAR	0.154599		0.61073	0.154599		0.023369	0.154599
LIM	0.112147		GRA	0.112147		0.76035	0.112147		0	0.112147
VIS	0.32383		GRA	0.32383		-3.12495	0.32383		0.014529	0.32383
LIM	0.0553889		FRO	0.0553889		-0.13944	0.0553889		0.087777	0.0553889
DMN	0.144041		PAR	0.144041		0.91616	0.144041		-0.0027901	0.144041
MOT	0.310698		FRO	0.310698		-3.51334	0.310698		-0.0083717	0.310698
MOT	0.334786		PAR	0.334786		-1.52554	0.334786		-0.0027901	0.334786
VIS	0.246194		PAR	0.246194		1.04561	0.246194		0.081515	0.246194
VIS	0.214879		FRO	0.214879		-0.83979	0.214879		0.074372	0.214879
DMN	0.323303		PAR	0.323303		2.29714	0.323303		-0.0027901	0.323303
DMN	0.346664		FRO	0.346664		2.75771	0.346664		0.013295	0.346664
DMN	0.295051		FRO	0.295051		6.12709	0.295051		0.064883	0.295051
LIM	0.0637152		FRO	0.0637152		4.88988	0.0637152		0.060606	0.0637152
DMN	0.255379		FRO	0.255379		6.50246	0.255379		0.07957	0.255379
DMN	0.231477		FRO	0.231477		5.14272	0.231477		0.082258	0.231477
LIM	0.251161		FRO	0.251161		4.99948	0.251161		0.08676	0.251161
LIM	0.172937		FRO	0.172937		1.32119	0.172937		0.07868	0.172937
DOR	0.187097		FRO	0.187097		-0.96954	0.187097		0.085189	0.187097
DOR	0.111946		FRO	0.111946		0.13453	0.111946		0.076143	0.111946
DOR	0.226807		FRO	0.226807		-2.18913	0.226807		0.076798	0.226807
MOT	0.296778		FRO	0.296778		-0.53923	0.296778		0.040682	0.296778
VEN	0.166719		FRO	0.166719		-1.97407	0.166719		0.033008	0.166719
DOR	0.265406		PAR	0.265406		-1.93194	0.265406		-0.013063	0.265406
VIS	0.241971		FRO	0.241971		-2.82883	0.241971		-0.052613	0.241971
DOR	0.206144		PAR	0.206144		-1.26268	0.206144		-0.013063	0.206144
FP	0.264757		FRO	0.264757		3.28095	0.264757		-0.01907	0.264757
FP	0.214151		FRO	0.214151		4.23737	0.214151		-0.030187	0.214151
VIS	0.262991		PAR	0.262991		-1.15001	0.262991		-0.019685	0.262991
VEN	0.284076		PAR	0.284076		-3.08242	0.284076		-0.034395	0.284076
VEN	0.196297		PAR	0.196297		-0.68316	0.196297		-0.016803	0.196297
DMN	0.202291		PAR	0.202291		5.57058	0.202291		-0.014743	0.202291
DMN	0.175907		PAR	0.175907		5.80811	0.175907		-0.01233	0.175907
DMN	0.145712		PAR	0.145712		5.8156	0.145712		-0.013063	0.145712
VIS	0.290706		FRO	0.290706		-4.48983	0.290706		-0.083699	0.290706
VIS	0.244767		PAR	0.244767		-4.23165	0.244767		-0.0013693	0.244767
VIS	0.29174		PAR	0.29174		-4.17534	0.29174		0.066547	0.29174
VIS	0.183239		PAR	0.183239		3.01492	0.183239		0.086391	0.183239
VIS	0.387321		PAR	0.387321		-4.21239	0.387321		-0.023058	0.387321
DOR	0.265098		FRO	0.265098		-3.67852	0.265098		0.05729	0.265098
VIS	0.336023		PAR	0.336023		-4.00901	0.336023		-0.017152	0.336023
VIS	0.29609		PAR	0.29609		-4.18552	0.29609		-0.018061	0.29609
VIS	0.260902		PAR	0.260902		-3.90388	0.260902		0.021403	0.260902
DMN	0.291255		FRO	0.291255		6.13898	0.291255		-0.02423	0.291255
DMN	0.224447		AGR	0.224447		4.71361	0.224447		0.0041696	0.224447
VIS	0.275693		FRO	0.275693		-3.5336	0.275693		0.074537	0.275693
LIM	0.143791		AGR	0.143791		5.51574	0.143791		0.06626	0.143791
DMN	0.207738		FRO	0.207738		5.62598	0.207738		0.085943	0.207738
LIM	0.0749503		POL	0.0749503		1.49619	0.0749503		0.039496	0.0749503
VEN	0.217578		FRO	0.217578		-2.82677	0.217578		0.03642	0.217578
MOT	0.33742		FRO	0.33742		-4.43523	0.33742		0.03642	0.33742
VEN	0.220186		FRO	0.220186		-0.33999	0.220186		-0.0081192	0.220186
DMN	0.204004		PAR	0.204004		4.98244	0.204004		0.037432	0.204004
FP	0.295049		FRO	0.295049		4.47374	0.295049		0.0071909	0.295049
LIM	0.124737		FRO	0.124737		3.54771	0.124737		0.084469	0.124737
MOT	0.307003		GRA	0.307003		-3.59453	0.307003		-0.0065634	0.307003
MOT	0.369861		PAR	0.369861		-3.74205	0.369861		-0.020731	0.369861
MOT	0.291588		FRO	0.291588		-3.0794	0.291588		-0.0021565	0.291588
DMN	0.301519		FRO	0.301519		5.76389	0.301519		0.040678	0.301519
DMN	0.261938		FRO	0.261938		6.39941	0.261938		0.07957	0.261938
VEN	0.111543		FRO	0.111543		-2.66294	0.111543		0.0079927	0.111543
FP	0.23162		AGR	0.23162		0.47128	0.23162		0.045857	0.23162
DMN	0.19226		AGR	0.19226		0.51328	0.19226		0.073087	0.19226

## Sheet: Supplemental Figure 2
Supplemental Figure 2A			Supplemental Figure 2B			Supplemental Figure 2C			Supplemental Figure 2D
Resting-State Networks	Temporal Structure-Function Coupling Variance		Cyto-Architectonic Classes	Temporal Structure-Function Coupling Variance		Principal Functional Gradient	Temporal Structure-Function Coupling Variance		BigBrain Gradient	Temporal Structure-Function Coupling Variance
VIS	0.00193189		GRA	0.00193189		-3.19288	0.00193189		-0.04626	0.00193189
VIS	0.00480277		PAR	0.00480277		-4.10493	0.00480277		-0.0094678	0.00480277
VIS	0.0029473		PAR	0.0029473		-4.46862	0.0029473		-0.05906	0.0029473
VIS	0.00170954		PAR	0.00170954		-4.03197	0.00170954		-0.033068	0.00170954
VIS	0.00198048		PAR	0.00198048		-3.75521	0.00198048		-0.028171	0.00198048
VIS	0.00236082		PAR	0.00236082		-4.06452	0.00236082		-0.0020189	0.00236082
VIS	0.00381252		PAR	0.00381252		-4.28115	0.00381252		0.074254	0.00381252
MOT	0.00248215		AGR	0.00248215		-5.06344	0.00248215		-0.090948	0.00248215
MOT	0.0021116		GRA	0.0021116		-5.05514	0.0021116		-0.086824	0.0021116
DOR	0.00370533		AGR	0.00370533		-2.31467	0.00370533		-0.082694	0.00370533
DOR	0.00496539		AGR	0.00496539		-1.71569	0.00496539		-0.089789	0.00496539
VEN	0.00484387		AGR	0.00484387		-0.52195	0.00484387		-0.084903	0.00484387
VIS	0.00293915		PAR	0.00293915		-4.45038	0.00293915		-0.055223	0.00293915
DMN	0.00460538		GRA	0.00460538		2.41029	0.00460538		0.057514	0.00460538
FP	0.00456056		FRO	0.00456056		2.91595	0.00456056		-0.001539	0.00456056
VIS	0.00285589		PAR	0.00285589		-4.41133	0.00285589		-0.064465	0.00285589
VIS	0.00320957		FRO	0.00320957		-3.57979	0.00320957		-0.064465	0.00320957
VIS	0.00467132		FRO	0.00467132		-3.08263	0.00467132		0.074254	0.00467132
VIS	0.00289852		PAR	0.00289852		-4.19583	0.00289852		-0.030823	0.00289852
VIS	0.0034052		PAR	0.0034052		-4.23104	0.0034052		-0.020565	0.0034052
VIS	0.00440304		PAR	0.00440304		-4.11404	0.00440304		-0.020565	0.00440304
VIS	0.00441248		PAR	0.00441248		-3.98416	0.00441248		0.0093778	0.00441248
VIS	0.00529213		PAR	0.00529213		-4.01358	0.00529213		-0.016642	0.00529213
MOT	0.00561381		GRA	0.00561381		-3.73623	0.00561381		-0.07362	0.00561381
VEN	0.00333185		PAR	0.00333185		-1.37266	0.00333185		0.007629	0.00333185
DMN	0.0056458		AGR	0.0056458		3.2283	0.0056458		0.0039316	0.0056458
DOR	0.00465455		FRO	0.00465455		-0.79714	0.00465455		0.0059746	0.00465455
VEN	0.00417211		FRO	0.00417211		-0.86919	0.00417211		0.025553	0.00417211
FP	0.00445595		FRO	0.00445595		2.01879	0.00445595		0.0034589	0.00445595
DMN	0.00524802		FRO	0.00524802		5.87472	0.00524802		0.0059746	0.00524802
DMN	0.00447518		FRO	0.00447518		3.00063	0.00447518		0.018565	0.00447518
DMN	0.00579964		AGR	0.00579964		4.73888	0.00579964		0.067591	0.00579964
DMN	0.00466771		FRO	0.00466771		5.9203	0.00466771		0.021712	0.00466771
DMN	0.0078847		AGR	0.0078847		5.86687	0.0078847		0.061092	0.0078847
DMN	0.00411413		FRO	0.00411413		6.15564	0.00411413		0.039698	0.00411413
MOT	0.00373578		FRO	0.00373578		-5.23971	0.00373578		-0.095009	0.00373578
VEN	0.00301352		FRO	0.00301352		-3.93768	0.00301352		-0.058593	0.00301352
VEN	0.0029165		FRO	0.0029165		-1.68123	0.0029165		0.047114	0.0029165
MOT	0.00324965		GRA	0.00324965		-5.00915	0.00324965		-0.047608	0.00324965
MOT	0.00392617		AGR	0.00392617		-5.19897	0.00392617		-0.052202	0.00392617
MOT	0.00395374		AGR	0.00395374		-4.61747	0.00395374		0.023448	0.00395374
DOR	0.00282563		FRO	0.00282563		-4.12076	0.00282563		-0.063364	0.00282563
VEN	0.00353317		AGR	0.00353317		-2.67863	0.00353317		0.0039316	0.00353317
VEN	0.00282582		AGR	0.00282582		-1.04909	0.00282582		0.0039316	0.00282582
DOR	0.00280124		FRO	0.00280124		-2.26922	0.00280124		-0.02044	0.00280124
DOR	0.00315998		FRO	0.00315998		-1.38806	0.00315998		-0.064465	0.00315998
DOR	0.00348654		FRO	0.00348654		-4.67679	0.00348654		-0.064465	0.00348654
DOR	0.00564953		FRO	0.00564953		-3.98785	0.00564953		-0.064465	0.00564953
DOR	0.00384199		FRO	0.00384199		-4.08488	0.00384199		-0.064465	0.00384199
DOR	0.00353668		FRO	0.00353668		-1.38985	0.00353668		-0.064465	0.00353668
MOT	0.00233377		GRA	0.00233377		-5.2531	0.00233377		-0.086712	0.00233377
MOT	0.00238341		FRO	0.00238341		-5.15621	0.00238341		-0.079498	0.00238341
MOT	0.00271462		FRO	0.00271462		-4.96377	0.00271462		-0.088813	0.00271462
MOT	0.00370991		AGR	0.00370991		-5.18974	0.00370991		-0.089789	0.00370991
MOT	0.00327445		AGR	0.00327445		-4.92447	0.00327445		-0.05611	0.00327445
MOT	0.00426186		AGR	0.00426186		-4.17786	0.00426186		-0.089789	0.00426186
VEN	0.00518851		AGR	0.00518851		-2.80086	0.00518851		0.06945	0.00518851
VEN	0.0069374		AGR	0.0069374		0.33465	0.0069374		0.055026	0.0069374
VEN	0.005507		AGR	0.005507		-2.33169	0.005507		0.081418	0.005507
VEN	0.0034138		AGR	0.0034138		-2.40694	0.0034138		0.025501	0.0034138
DMN	0.00811405		AGR	0.00811405		4.62544	0.00811405		0.087148	0.00811405
DMN	0.00414981		FRO	0.00414981		4.47439	0.00414981		0.01673	0.00414981
FP	0.00558917		FRO	0.00558917		4.12656	0.00558917		0.0039316	0.00558917
DMN	0.0102717		POL	0.0102717		3.85472	0.0102717		0.050904	0.0102717
DMN	0.00873736		POL	0.00873736		5.59346	0.00873736		0.088086	0.00873736
DMN	0.0128739		POL	0.0128739		4.04587	0.0128739		0.05083	0.0128739
FP	0.00432657		AGR	0.00432657		5.90248	0.00432657		-0.064139	0.00432657
DMN	0.0053406		FRO	0.0053406		5.61248	0.0053406		-0.0076287	0.0053406
DMN	0.00662145		FRO	0.00662145		6.18484	0.00662145		0.0060114	0.00662145
DMN	0.00479494		FRO	0.00479494		6.58687	0.00479494		0.0039316	0.00479494
DMN	0.00356977		FRO	0.00356977		6.06521	0.00356977		0.0052562	0.00356977
DMN	0.00769235		FRO	0.00769235		6.26161	0.00769235		0.0041622	0.00769235
FP	0.00433982		AGR	0.00433982		4.86858	0.00433982		-0.050684	0.00433982
FP	0.00585435		FRO	0.00585435		3.37944	0.00585435		-0.029352	0.00585435
DMN	0.00749097		FRO	0.00749097		3.69747	0.00749097		-0.020637	0.00749097
DMN	0.00668959		POL	0.00668959		6.15062	0.00668959		-0.0065235	0.00668959
FP	0.00569724		FRO	0.00569724		5.58722	0.00569724		-0.015175	0.00569724
VEN	0.00450262		AGR	0.00450262		-1.01143	0.00450262		-0.076446	0.00450262
FP	0.00676615		FRO	0.00676615		-0.06549	0.00676615		-0.036345	0.00676615
DOR	0.0100726		AGR	0.0100726		1.04238	0.0100726		-0.076613	0.0100726
FP	0.00621688		FRO	0.00621688		2.18176	0.00621688		-0.017663	0.00621688
FP	0.00666412		FRO	0.00666412		-0.09682	0.00666412		-0.001261	0.00666412
FP	0.00414049		FRO	0.00414049		3.56753	0.00414049		0.008313	0.00414049
FP	0.00616268		FRO	0.00616268		0.13311	0.00616268		0.008313	0.00616268
FP	0.00450156		FRO	0.00450156		3.22687	0.00450156		0.008313	0.00450156
FP	0.00523649		FRO	0.00523649		1.32092	0.00523649		0.008313	0.00523649
DMN	0.00544085		FRO	0.00544085		6.11544	0.00544085		0.0063458	0.00544085
LIM	0.00879207		POL	0.00879207		6.17072	0.00879207		0.083197	0.00879207
FP	0.00643836		FRO	0.00643836		4.06555	0.00643836		0.008313	0.00643836
LIM	0.00870118		POL	0.00870118		5.961	0.00870118		0.035649	0.00870118
FP	0.00845281		POL	0.00845281		3.52199	0.00845281		0.048798	0.00845281
LIM	0.0161817		POL	0.0161817		0.68558	0.0161817		0.058227	0.0161817
LIM	0.0100419		POL	0.0100419		4.64414	0.0100419		0.071967	0.0100419
DMN	0.00759579		POL	0.00759579		5.23255	0.00759579		0.058227	0.00759579
DOR	0.00499558		FRO	0.00499558		-0.13134	0.00499558		-0.064465	0.00499558
DOR	0.00261923		AGR	0.00261923		-1.88417	0.00261923		-0.041775	0.00261923
FP	0.00352311		AGR	0.00352311		4.34368	0.00352311		-0.062012	0.00352311
FP	0.00387749		AGR	0.00387749		5.13881	0.00387749		0.0039316	0.00387749
MOT	0.0048566		AGR	0.0048566		-3.7801	0.0048566		-0.089704	0.0048566
MOT	0.00465252		PAR	0.00465252		-4.47817	0.00465252		-0.086956	0.00465252
MOT	0.00677852		PAR	0.00677852		-5.12589	0.00677852		-0.037211	0.00677852
MOT	0.00941692		PAR	0.00941692		-4.40173	0.00941692		-0.016716	0.00941692
MOT	0.00481806		GRA	0.00481806		-3.71598	0.00481806		-0.0086768	0.00481806
MOT	0.00459225		PAR	0.00459225		-4.19151	0.00459225		0.0072512	0.00459225
VEN	0.00307542		PAR	0.00307542		-3.97417	0.00307542		0.0062272	0.00307542
VEN	0.00525022		FRO	0.00525022		-3.60806	0.00525022		0.0092829	0.00525022
MOT	0.00548767		PAR	0.00548767		-3.33386	0.00548767		0.011367	0.00548767
VEN	0.00439687		FRO	0.00439687		-1.47352	0.00439687		-0.023813	0.00439687
VEN	0.00490165		FRO	0.00490165		-1.62952	0.00490165		0.0092829	0.00490165
LIM	0.00709726		FRO	0.00709726		-2.4589	0.00709726		0.0088763	0.00709726
FP	0.0059355		FRO	0.0059355		2.00481	0.0059355		0.045096	0.0059355
VEN	0.00705888		FRO	0.00705888		1.05449	0.00705888		0.012779	0.00705888
VEN	0.00612595		AGR	0.00612595		-3.0809	0.00612595		-0.089789	0.00612595
VEN	0.00529481		FRO	0.00529481		-2.93677	0.00529481		-0.010449	0.00529481
MOT	0.0084815		AGR	0.0084815		-4.51357	0.0084815		-0.053096	0.0084815
DOR	0.00375641		FRO	0.00375641		-3.6665	0.00375641		-0.0010337	0.00375641
DOR	0.00406893		FRO	0.00406893		-2.43072	0.00406893		-0.03421	0.00406893
LIM	0.00891629		PAR	0.00891629		3.62468	0.00891629		0.06555	0.00891629
VIS	0.00429989		PAR	0.00429989		-0.57446	0.00429989		0.031481	0.00429989
DMN	0.00878073		GRA	0.00878073		0.12124	0.00878073		0	0.00878073
VIS	0.00510105		GRA	0.00510105		-3.55909	0.00510105		0.014925	0.00510105
LIM	0.00702145		FRO	0.00702145		-0.24032	0.00702145		0.075844	0.00702145
DMN	0.00692266		PAR	0.00692266		0.46824	0.00692266		0.011367	0.00692266
MOT	0.00308229		PAR	0.00308229		-3.5483	0.00308229		-0.0036307	0.00308229
MOT	0.00313243		FRO	0.00313243		-2.40257	0.00313243		0.014598	0.00313243
VIS	0.00582019		PAR	0.00582019		0.34786	0.00582019		0.08105	0.00582019
VIS	0.00722529		FRO	0.00722529		-1.55861	0.00722529		0.071393	0.00722529
DMN	0.0041404		PAR	0.0041404		2.25134	0.0041404		0.011367	0.0041404
DMN	0.00502679		FRO	0.00502679		1.20705	0.00502679		0.040659	0.00502679
DMN	0.00410938		FRO	0.00410938		5.90797	0.00410938		0.072062	0.00410938
LIM	0.00302223		FRO	0.00302223		4.93671	0.00302223		0.05405	0.00302223
DMN	0.00420935		FRO	0.00420935		6.42602	0.00420935		0.079814	0.00420935
FP	0.00380863		FRO	0.00380863		4.37419	0.00380863		0.082566	0.00380863
LIM	0.00430447		FRO	0.00430447		5.01608	0.00430447		0.087566	0.00430447
LIM	0.0052178		FRO	0.0052178		-0.13536	0.0052178		0.080067	0.0052178
DOR	0.00403142		FRO	0.00403142		-1.78951	0.00403142		0.086552	0.00403142
DOR	0.00491862		FRO	0.00491862		-0.46561	0.00491862		0.078853	0.00491862
DOR	0.00467006		PAR	0.00467006		-3.1969	0.00467006		0.073712	0.00467006
VEN	0.00433219		FRO	0.00433219		-0.4471	0.00433219		0.060907	0.00433219
DOR	0.00517047		PAR	0.00517047		-1.98786	0.00517047		0.033699	0.00517047
DOR	0.00443455		PAR	0.00443455		-1.81235	0.00443455		0.0042776	0.00443455
VIS	0.0034366		FRO	0.0034366		-2.91231	0.0034366		-0.023684	0.0034366
DOR	0.00537366		PAR	0.00537366		-1.39241	0.00537366		0.0042776	0.00537366
FP	0.00367066		FRO	0.00367066		2.84927	0.00367066		-0.0037434	0.00367066
FP	0.0055776		FRO	0.0055776		4.26888	0.0055776		-0.0086116	0.0055776
DOR	0.00351834		PAR	0.00351834		-1.67858	0.00351834		-0.0071795	0.00351834
VEN	0.00325046		PAR	0.00325046		-3.39526	0.00325046		-0.01743	0.00325046
VEN	0.00295148		PAR	0.00295148		-1.33236	0.00295148		0.0062272	0.00295148
FP	0.00368322		PAR	0.00368322		4.68553	0.00368322		0.0052524	0.00368322
DMN	0.00414857		PAR	0.00414857		5.71535	0.00414857		0.004389	0.00414857
DMN	0.00347098		PAR	0.00347098		5.58282	0.00347098		0.0042776	0.00347098
VIS	0.00388813		FRO	0.00388813		-4.45481	0.00388813		-0.064465	0.00388813
VIS	0.00448805		PAR	0.00448805		-4.30451	0.00448805		0.00202	0.00448805
VIS	0.00576941		PAR	0.00576941		-4.19733	0.00576941		0.069245	0.00576941
VIS	0.00798746		PAR	0.00798746		1.58686	0.00798746		0.079002	0.00798746
VIS	0.00542106		PAR	0.00542106		-4.1716	0.00542106		-0.020565	0.00542106
DOR	0.00483953		PAR	0.00483953		-3.97195	0.00483953		0.045563	0.00483953
VIS	0.00322848		PAR	0.00322848		-4.06156	0.00322848		-0.0065235	0.00322848
VIS	0.00455397		PAR	0.00455397		-4.16986	0.00455397		-0.016048	0.00455397
VIS	0.00469795		PAR	0.00469795		-3.98707	0.00469795		0.014147	0.00469795
DMN	0.00459054		FRO	0.00459054		5.72288	0.00459054		0.0059746	0.00459054
DMN	0.00567808		FRO	0.00567808		4.54669	0.00567808		0.042944	0.00567808
VIS	0.00498661		FRO	0.00498661		-3.55252	0.00498661		0.074254	0.00498661
LIM	0.0131202		FRO	0.0131202		5.51204	0.0131202		0.069413	0.0131202
DMN	0.0124493		FRO	0.0124493		5.83909	0.0124493		0.087731	0.0124493
LIM	0.00964994		POL	0.00964994		0.792	0.00964994		0.028137	0.00964994
VEN	0.00357689		FRO	0.00357689		-2.89084	0.00357689		0.0092829	0.00357689
MOT	0.00607032		FRO	0.00607032		-4.5012	0.00607032		0.0092829	0.00607032
VEN	0.00563258		FRO	0.00563258		0.04646	0.00563258		-0.008831	0.00563258
FP	0.00588515		FRO	0.00588515		5.28061	0.00588515		0.0080762	0.00588515
FP	0.00398969		FRO	0.00398969		4.15647	0.00398969		-0.0038992	0.00398969
LIM	0.00631691		FRO	0.00631691		1.75486	0.00631691		0.087235	0.00631691
MOT	0.004931		GRA	0.004931		-3.69888	0.004931		-0.042458	0.004931
MOT	0.00383697		PAR	0.00383697		-3.75285	0.00383697		-0.018194	0.00383697
MOT	0.00320966		FRO	0.00320966		-3.27158	0.00320966		0.013248	0.00320966
DMN	0.00413016		FRO	0.00413016		5.779	0.00413016		0.057615	0.00413016
DMN	0.00419308		FRO	0.00419308		5.84484	0.00419308		0.081227	0.00419308
VEN	0.00530661		PAR	0.00530661		-2.62052	0.00530661		0.0111	0.00530661
FP	0.00419342		FRO	0.00419342		0.30366	0.00419342		0.017793	0.00419342
DMN	0.00695274		AGR	0.00695274		0.54564	0.00695274		0.04497	0.00695274
VIS	0.00195405		GRA	0.00195405		-3.05797	0.00195405		-0.052632	0.00195405
DOR	0.00431393		PAR	0.00431393		-4.15571	0.00431393		0.020964	0.00431393
VIS	0.00337419		PAR	0.00337419		-4.45125	0.00337419		-0.072439	0.00337419
VIS	0.00175345		PAR	0.00175345		-4.02755	0.00175345		-0.042128	0.00175345
VIS	0.00189368		PAR	0.00189368		-3.83893	0.00189368		-0.040146	0.00189368
VIS	0.00254919		PAR	0.00254919		-3.92029	0.00254919		0.0022783	0.00254919
VIS	0.00412722		PAR	0.00412722		-4.25495	0.00412722		0.074537	0.00412722
MOT	0.00278652		AGR	0.00278652		-5.03824	0.00278652		-0.085663	0.00278652
MOT	0.00201355		FRO	0.00201355		-5.05466	0.00201355		-0.096363	0.00201355
DOR	0.00381043		AGR	0.00381043		-2.17567	0.00381043		-0.086135	0.00381043
DOR	0.0055928		AGR	0.0055928		-1.55056	0.0055928		-0.086567	0.0055928
DMN	0.0042832		AGR	0.0042832		1.14423	0.0042832		-0.083354	0.0042832
VIS	0.00315835		PAR	0.00315835		-4.44389	0.00315835		-0.067932	0.00315835
DMN	0.00577476		GRA	0.00577476		2.59265	0.00577476		0.033668	0.00577476
FP	0.00470987		FRO	0.00470987		3.21984	0.00470987		-0.034367	0.00470987
VIS	0.0028811		PAR	0.0028811		-4.41797	0.0028811		-0.083699	0.0028811
DOR	0.00375154		FRO	0.00375154		-3.60001	0.00375154		-0.083699	0.00375154
VIS	0.00455171		FRO	0.00455171		-2.94266	0.00455171		0.074537	0.00455171
VIS	0.00286013		PAR	0.00286013		-4.21151	0.00286013		-0.054199	0.00286013
VIS	0.0030031		PAR	0.0030031		-4.2357	0.0030031		-0.023058	0.0030031
VIS	0.00394765		PAR	0.00394765		-4.07888	0.00394765		-0.023058	0.00394765
VIS	0.00424884		PAR	0.00424884		-3.90095	0.00424884		0.012076	0.00424884
VIS	0.00457631		PAR	0.00457631		-4.08144	0.00457631		-0.019147	0.00457631
MOT	0.00489283		GRA	0.00489283		-3.71149	0.00489283		-0.035784	0.00489283
VEN	0.0045233		PAR	0.0045233		0.45523	0.0045233		-0.01488	0.0045233
DMN	0.00548511		AGR	0.00548511		4.09013	0.00548511		0.029367	0.00548511
DMN	0.00450051		FRO	0.00450051		-0.51317	0.00450051		-0.02423	0.00450051
DMN	0.00601396		FRO	0.00601396		-0.7858	0.00601396		0.015319	0.00601396
FP	0.00402222		FRO	0.00402222		3.06163	0.00402222		-0.034141	0.00402222
DMN	0.00454904		FRO	0.00454904		6.09712	0.00454904		-0.02423	0.00454904
DMN	0.00435461		PAR	0.00435461		4.00419	0.00435461		-0.014848	0.00435461
DMN	0.00691763		AGR	0.00691763		5.03502	0.00691763		0.04806	0.00691763
DMN	0.00448175		AGR	0.00448175		6.02447	0.00448175		0.0010014	0.00448175
DMN	0.00504886		AGR	0.00504886		6.05301	0.00504886		0.035908	0.00504886
DMN	0.00380585		AGR	0.00380585		6.36297	0.00380585		-0.0020264	0.00380585
MOT	0.00377889		FRO	0.00377889		-5.20933	0.00377889		-0.073528	0.00377889
VEN	0.0033855		FRO	0.0033855		-3.78581	0.0033855		-0.055085	0.0033855
VEN	0.0031319		AGR	0.0031319		-1.90753	0.0031319		0.0052634	0.0031319
MOT	0.0037375		GRA	0.0037375		-4.9786	0.0037375		-0.060257	0.0037375
MOT	0.00405988		AGR	0.00405988		-5.20141	0.00405988		-0.057195	0.00405988
MOT	0.00383243		AGR	0.00383243		-4.49104	0.00383243		0.03038	0.00383243
DOR	0.00287765		FRO	0.00287765		-3.95249	0.00287765		-0.083699	0.00287765
VEN	0.003681		AGR	0.003681		-2.62553	0.003681		0.029367	0.003681
VEN	0.00417071		AGR	0.00417071		-0.82543	0.00417071		0.029367	0.00417071
DOR	0.00284594		FRO	0.00284594		-1.82497	0.00284594		-0.052034	0.00284594
DOR	0.00321319		FRO	0.00321319		-1.06903	0.00321319		-0.083699	0.00321319
DOR	0.00294496		FRO	0.00294496		-4.56325	0.00294496		-0.083699	0.00294496
DOR	0.00502122		FRO	0.00502122		-3.89356	0.00502122		-0.083699	0.00502122
DOR	0.00381256		FRO	0.00381256		-3.82319	0.00381256		-0.083699	0.00381256
DOR	0.00374948		FRO	0.00374948		-1.15102	0.00374948		-0.083699	0.00374948
MOT	0.00249031		GRA	0.00249031		-5.25799	0.00249031		-0.096768	0.00249031
MOT	0.00211454		FRO	0.00211454		-5.11516	0.00211454		-0.088906	0.00211454
MOT	0.00246059		FRO	0.00246059		-4.93914	0.00246059		-0.092231	0.00246059
MOT	0.00339784		AGR	0.00339784		-5.18957	0.00339784		-0.090004	0.00339784
MOT	0.00354959		AGR	0.00354959		-4.96291	0.00354959		-0.062979	0.00354959
MOT	0.00466888		AGR	0.00466888		-4.29333	0.00466888		-0.090004	0.00466888
VEN	0.00621296		AGR	0.00621296		-1.31455	0.00621296		0.04958	0.00621296
FP	0.00678329		AGR	0.00678329		0.74962	0.00678329		0.049098	0.00678329
VEN	0.00585863		AGR	0.00585863		-2.30246	0.00585863		0.065972	0.00585863
VEN	0.00339882		AGR	0.00339882		-2.42054	0.00339882		0.038642	0.00339882
DMN	0.00800495		AGR	0.00800495		5.19652	0.00800495		0.072938	0.00800495
DMN	0.00436841		FRO	0.00436841		5.40404	0.00436841		0.036243	0.00436841
DMN	0.00612558		FRO	0.00612558		4.81743	0.00612558		0.029367	0.00612558
DMN	0.0103153		POL	0.0103153		4.31276	0.0103153		0.057376	0.0103153
DMN	0.00999961		POL	0.00999961		5.76511	0.00999961		0.089448	0.00999961
DMN	0.0121934		POL	0.0121934		4.0684	0.0121934		0.075507	0.0121934
DMN	0.00446765		AGR	0.00446765		6.47671	0.00446765		-0.057031	0.00446765
DMN	0.00517452		FRO	0.00517452		5.52793	0.00517452		0.013517	0.00517452
DMN	0.00675356		FRO	0.00675356		6.2951	0.00675356		0.029823	0.00675356
DMN	0.00438792		FRO	0.00438792		6.55008	0.00438792		0.029367	0.00438792
DMN	0.00365576		FRO	0.00365576		6.18749	0.00365576		0.031083	0.00365576
DMN	0.00779876		FRO	0.00779876		6.20549	0.00779876		0.030911	0.00779876
FP	0.00450272		AGR	0.00450272		5.39813	0.00450272		-0.047105	0.00450272
DMN	0.00568493		FRO	0.00568493		4.51717	0.00568493		0.0090792	0.00568493
DMN	0.00569193		FRO	0.00569193		5.17259	0.00569193		-0.018045	0.00569193
DMN	0.00504674		POL	0.00504674		5.76123	0.00504674		0.025258	0.00504674
DMN	0.0055877		POL	0.0055877		5.94952	0.0055877		0.026944	0.0055877
VEN	0.00489344		AGR	0.00489344		-1.16963	0.00489344		-0.055427	0.00489344
FP	0.00623726		FRO	0.00623726		1.32534	0.00623726		-0.0048066	0.00623726
FP	0.00643369		AGR	0.00643369		1.86378	0.00643369		-0.060248	0.00643369
FP	0.00648775		FRO	0.00648775		3.44767	0.00648775		0.02026	0.00648775
FP	0.00653511		FRO	0.00653511		1.26577	0.00653511		0.013107	0.00653511
FP	0.00406242		FRO	0.00406242		3.14018	0.00406242		0.037432	0.00406242
FP	0.00595642		FRO	0.00595642		-0.61698	0.00595642		0.037432	0.00595642
FP	0.00504267		FRO	0.00504267		3.69258	0.00504267		0.037432	0.00504267
FP	0.00522872		FRO	0.00522872		0.78242	0.00522872		0.037432	0.00522872
DMN	0.00500396		FRO	0.00500396		6.09003	0.00500396		0.03424	0.00500396
LIM	0.0106862		POL	0.0106862		6.22174	0.0106862		0.078707	0.0106862
DMN	0.00495544		FRO	0.00495544		5.76668	0.00495544		0.037432	0.00495544
LIM	0.00995779		POL	0.00995779		6.28875	0.00995779		0.046384	0.00995779
FP	0.00757823		POL	0.00757823		2.21701	0.00757823		0.065739	0.00757823
LIM	0.0104427		POL	0.0104427		2.95098	0.0104427		0.075507	0.0104427
LIM	0.00982785		POL	0.00982785		5.20277	0.00982785		0.081548	0.00982785
DMN	0.00698438		POL	0.00698438		5.57549	0.00698438		0.075507	0.00698438
DOR	0.00452447		FRO	0.00452447		0.29013	0.00452447		-0.083699	0.00452447
DOR	0.00267173		AGR	0.00267173		-1.88351	0.00267173		-0.042965	0.00267173
FP	0.0036485		AGR	0.0036485		4.91793	0.0036485		-0.068239	0.0036485
DMN	0.0055235		AGR	0.0055235		5.19247	0.0055235		0.029367	0.0055235
VEN	0.00557929		AGR	0.00557929		-3.76503	0.00557929		-0.091627	0.00557929
MOT	0.00498628		PAR	0.00498628		-4.37689	0.00498628		-0.08328	0.00498628
MOT	0.00567401		PAR	0.00567401		-5.08575	0.00567401		-0.018802	0.00567401
MOT	0.00629375		PAR	0.00629375		-4.37533	0.00629375		-0.0093407	0.00629375
MOT	0.00463628		FRO	0.00463628		-3.60741	0.00463628		0.026617	0.00463628
MOT	0.00458248		PAR	0.00458248		-4.11807	0.00458248		-0.004348	0.00458248
VEN	0.00308805		PAR	0.00308805		-3.82322	0.00308805		-0.016803	0.00308805
VEN	0.00518696		FRO	0.00518696		-3.42364	0.00518696		0.03642	0.00518696
MOT	0.00677722		GRA	0.00677722		-3.21753	0.00677722		-0.0027901	0.00677722
VEN	0.00448653		FRO	0.00448653		-1.35501	0.00448653		0.0033704	0.00448653
VEN	0.00702096		FRO	0.00702096		-1.37696	0.00702096		0.03642	0.00702096
LIM	0.00638783		FRO	0.00638783		-2.44552	0.00638783		0.01331	0.00638783
FP	0.00715011		FRO	0.00715011		2.08353	0.00715011		0.062804	0.00715011
DMN	0.00653996		FRO	0.00653996		1.01341	0.00653996		0.039026	0.00653996
VEN	0.00665382		AGR	0.00665382		-3.32086	0.00665382		-0.090004	0.00665382
VEN	0.00538824		FRO	0.00538824		-2.90097	0.00538824		0.0077764	0.00538824
VEN	0.00756135		AGR	0.00756135		-4.30091	0.00756135		-0.040758	0.00756135
DOR	0.00391347		FRO	0.00391347		-3.10347	0.00391347		-0.022838	0.00391347
DOR	0.00382323		FRO	0.00382323		-1.90574	0.00382323		-0.055412	0.00382323
LIM	0.00678602		PAR	0.00678602		3.554	0.00678602		0.055845	0.00678602
VIS	0.00375426		PAR	0.00375426		0.61073	0.00375426		0.023369	0.00375426
LIM	0.00841617		GRA	0.00841617		0.76035	0.00841617		0	0.00841617
VIS	0.0052167		GRA	0.0052167		-3.12495	0.0052167		0.014529	0.0052167
LIM	0.00559764		FRO	0.00559764		-0.13944	0.00559764		0.087777	0.00559764
DMN	0.00536876		PAR	0.00536876		0.91616	0.00536876		-0.0027901	0.00536876
MOT	0.00288025		FRO	0.00288025		-3.51334	0.00288025		-0.0083717	0.00288025
MOT	0.00356625		PAR	0.00356625		-1.52554	0.00356625		-0.0027901	0.00356625
VIS	0.0058111		PAR	0.0058111		1.04561	0.0058111		0.081515	0.0058111
VIS	0.00541941		FRO	0.00541941		-0.83979	0.00541941		0.074372	0.00541941
DMN	0.00419614		PAR	0.00419614		2.29714	0.00419614		-0.0027901	0.00419614
DMN	0.00457191		FRO	0.00457191		2.75771	0.00457191		0.013295	0.00457191
DMN	0.00431494		FRO	0.00431494		6.12709	0.00431494		0.064883	0.00431494
LIM	0.00303915		FRO	0.00303915		4.88988	0.00303915		0.060606	0.00303915
DMN	0.00425041		FRO	0.00425041		6.50246	0.00425041		0.07957	0.00425041
DMN	0.00490348		FRO	0.00490348		5.14272	0.00490348		0.082258	0.00490348
LIM	0.00458298		FRO	0.00458298		4.99948	0.00458298		0.08676	0.00458298
LIM	0.00487582		FRO	0.00487582		1.32119	0.00487582		0.07868	0.00487582
DOR	0.00412261		FRO	0.00412261		-0.96954	0.00412261		0.085189	0.00412261
DOR	0.00653799		FRO	0.00653799		0.13453	0.00653799		0.076143	0.00653799
DOR	0.00382006		FRO	0.00382006		-2.18913	0.00382006		0.076798	0.00382006
MOT	0.00551786		FRO	0.00551786		-0.53923	0.00551786		0.040682	0.00551786
VEN	0.00647977		FRO	0.00647977		-1.97407	0.00647977		0.033008	0.00647977
DOR	0.00508701		PAR	0.00508701		-1.93194	0.00508701		-0.013063	0.00508701
VIS	0.00360098		FRO	0.00360098		-2.82883	0.00360098		-0.052613	0.00360098
DOR	0.00609936		PAR	0.00609936		-1.26268	0.00609936		-0.013063	0.00609936
FP	0.00385712		FRO	0.00385712		3.28095	0.00385712		-0.01907	0.00385712
FP	0.00512463		FRO	0.00512463		4.23737	0.00512463		-0.030187	0.00512463
VIS	0.00376545		PAR	0.00376545		-1.15001	0.00376545		-0.019685	0.00376545
VEN	0.00350896		PAR	0.00350896		-3.08242	0.00350896		-0.034395	0.00350896
VEN	0.00408796		PAR	0.00408796		-0.68316	0.00408796		-0.016803	0.00408796
DMN	0.00439296		PAR	0.00439296		5.57058	0.00439296		-0.014743	0.00439296
DMN	0.00409014		PAR	0.00409014		5.80811	0.00409014		-0.01233	0.00409014
DMN	0.00452155		PAR	0.00452155		5.8156	0.00452155		-0.013063	0.00452155
VIS	0.00341048		FRO	0.00341048		-4.48983	0.00341048		-0.083699	0.00341048
VIS	0.00597305		PAR	0.00597305		-4.23165	0.00597305		-0.0013693	0.00597305
VIS	0.00577645		PAR	0.00577645		-4.17534	0.00577645		0.066547	0.00577645
VIS	0.00675728		PAR	0.00675728		3.01492	0.00675728		0.086391	0.00675728
VIS	0.00468969		PAR	0.00468969		-4.21239	0.00468969		-0.023058	0.00468969
DOR	0.00451435		FRO	0.00451435		-3.67852	0.00451435		0.05729	0.00451435
VIS	0.00274349		PAR	0.00274349		-4.00901	0.00274349		-0.017152	0.00274349
VIS	0.00446282		PAR	0.00446282		-4.18552	0.00446282		-0.018061	0.00446282
VIS	0.00580159		PAR	0.00580159		-3.90388	0.00580159		0.021403	0.00580159
DMN	0.00354938		FRO	0.00354938		6.13898	0.00354938		-0.02423	0.00354938
DMN	0.00587608		AGR	0.00587608		4.71361	0.00587608		0.0041696	0.00587608
VIS	0.00421682		FRO	0.00421682		-3.5336	0.00421682		0.074537	0.00421682
LIM	0.0119865		AGR	0.0119865		5.51574	0.0119865		0.06626	0.0119865
DMN	0.0149313		FRO	0.0149313		5.62598	0.0149313		0.085943	0.0149313
LIM	0.00990793		POL	0.00990793		1.49619	0.00990793		0.039496	0.00990793
VEN	0.00406171		FRO	0.00406171		-2.82677	0.00406171		0.03642	0.00406171
MOT	0.00780262		FRO	0.00780262		-4.43523	0.00780262		0.03642	0.00780262
VEN	0.00743601		FRO	0.00743601		-0.33999	0.00743601		-0.0081192	0.00743601
DMN	0.00568457		PAR	0.00568457		4.98244	0.00568457		0.037432	0.00568457
FP	0.00415861		FRO	0.00415861		4.47374	0.00415861		0.0071909	0.00415861
LIM	0.00584093		FRO	0.00584093		3.54771	0.00584093		0.084469	0.00584093
MOT	0.00495339		GRA	0.00495339		-3.59453	0.00495339		-0.0065634	0.00495339
MOT	0.00406286		PAR	0.00406286		-3.74205	0.00406286		-0.020731	0.00406286
MOT	0.0033323		FRO	0.0033323		-3.0794	0.0033323		-0.0021565	0.0033323
DMN	0.00437502		FRO	0.00437502		5.76389	0.00437502		0.040678	0.00437502
DMN	0.00499157		FRO	0.00499157		6.39941	0.00499157		0.07957	0.00499157
VEN	0.00690598		FRO	0.00690598		-2.66294	0.00690598		0.0079927	0.00690598
FP	0.00445099		AGR	0.00445099		0.47128	0.00445099		0.045857	0.00445099
DMN	0.00874802		AGR	0.00874802		0.51328	0.00874802		0.073087	0.00874802

## Sheet: Supplemental Figure 3
Supplemental Figure 3A			Supplemental Figure 3B			Supplemental Figure 3C			Supplemental Figure 3D
Intracortical Myelin Content	Structure-Function Coupling		Intracortical Myelin Content	Temporal Structure-Function Coupling Variance		Hurst Exponent	Structure-Function Coupling		Hurst Exponent	Temporal Structure-Function Coupling Variance
2.1781	0.295567		2.1781	0.00193189		1.18288	0.295567		1.18288	0.00193189
2.03278	0.32776		2.03278	0.00480277		0.935035	0.32776		0.935035	0.00480277
2.11201	0.331361		2.11201	0.0029473		1.0207	0.331361		1.0207	0.0029473
2.12519	0.279399		2.12519	0.00170954		1.18628	0.279399		1.18628	0.00170954
2.04987	0.36735		2.04987	0.00198048		1.18373	0.36735		1.18373	0.00198048
2.01864	0.411622		2.01864	0.00236082		1.15613	0.411622		1.15613	0.00236082
2.03007	0.325556		2.03007	0.00381252		0.90304	0.325556		0.90304	0.00381252
2.13405	0.398565		2.13405	0.00248215		1.05624	0.398565		1.05624	0.00248215
2.07376	0.370767		2.07376	0.0021116		1.0794	0.370767		1.0794	0.0021116
1.85047	0.0908461		1.85047	0.00370533		0.922707	0.0908461		0.922707	0.00370533
1.80137	0.155374		1.80137	0.00496539		0.87024	0.155374		0.87024	0.00496539
1.78934	0.137496		1.78934	0.00484387		0.867866	0.137496		0.867866	0.00484387
2.0689	0.39695		2.0689	0.00293915		1.17056	0.39695		1.17056	0.00293915
2.27704	0.28078		2.27704	0.00460538		0.781852	0.28078		0.781852	0.00460538
1.96414	0.269494		1.96414	0.00456056		1.1483	0.269494		1.1483	0.00456056
2.01747	0.325441		2.01747	0.00285589		0.97589	0.325441		0.97589	0.00285589
1.94606	0.2829		1.94606	0.00320957		1.01184	0.2829		1.01184	0.00320957
1.9262	0.302654		1.9262	0.00467132		0.919359	0.302654		0.919359	0.00467132
2.00617	0.336305		2.00617	0.00289852		1.00584	0.336305		1.00584	0.00289852
1.94884	0.37961		1.94884	0.0034052		0.986492	0.37961		0.986492	0.0034052
1.92963	0.425778		1.92963	0.00440304		0.948933	0.425778		0.948933	0.00440304
1.92872	0.43152		1.92872	0.00441248		0.976186	0.43152		0.976186	0.00441248
2.0116	0.368527		2.0116	0.00529213		0.899445	0.368527		0.899445	0.00529213
2.26504	0.343264		2.26504	0.00561381		0.757176	0.343264		0.757176	0.00561381
1.75771	0.243266		1.75771	0.00333185		0.994356	0.243266		0.994356	0.00333185
1.66019	0.153781		1.66019	0.0056458		0.858762	0.153781		0.858762	0.0056458
1.81902	0.18441		1.81902	0.00465455		0.877684	0.18441		0.877684	0.00465455
1.83456	0.252458		1.83456	0.00417211		0.933229	0.252458		0.933229	0.00417211
1.8098	0.271406		1.8098	0.00445595		0.951491	0.271406		0.951491	0.00445595
1.88985	0.249224		1.88985	0.00524802		1.0125	0.249224		1.0125	0.00524802
2.02702	0.196286		2.02702	0.00447518		0.99142	0.196286		0.99142	0.00447518
1.82322	0.211421		1.82322	0.00579964		0.744504	0.211421		0.744504	0.00579964
1.99569	0.240554		1.99569	0.00466771		0.836108	0.240554		0.836108	0.00466771
1.91126	0.348246		1.91126	0.0078847		0.728453	0.348246		0.728453	0.0078847
1.90432	0.317697		1.90432	0.00411413		0.878725	0.317697		0.878725	0.00411413
1.98225	0.329528		1.98225	0.00373578		0.868499	0.329528		0.868499	0.00373578
1.83013	0.219826		1.83013	0.00301352		0.823211	0.219826		0.823211	0.00301352
1.77832	0.143234		1.77832	0.0029165		0.866146	0.143234		0.866146	0.0029165
1.80359	0.305166		1.80359	0.00324965		0.884672	0.305166		0.884672	0.00324965
1.93253	0.249254		1.93253	0.00392617		0.81038	0.249254		0.81038	0.00392617
1.77629	0.186139		1.77629	0.00395374		0.755383	0.186139		0.755383	0.00395374
1.78896	0.276091		1.78896	0.00282563		0.913851	0.276091		0.913851	0.00282563
1.75577	0.199079		1.75577	0.00353317		0.865609	0.199079		0.865609	0.00353317
1.68779	0.157424		1.68779	0.00282582		0.870049	0.157424		0.870049	0.00282582
1.76594	0.266749		1.76594	0.00280124		0.993337	0.266749		0.993337	0.00280124
1.84612	0.299252		1.84612	0.00315998		0.966737	0.299252		0.966737	0.00315998
1.84135	0.262664		1.84135	0.00348654		0.953135	0.262664		0.953135	0.00348654
1.93635	0.145863		1.93635	0.00564953		0.98653	0.145863		0.98653	0.00564953
1.86365	0.206871		1.86365	0.00384199		0.922204	0.206871		0.922204	0.00384199
1.91107	0.273066		1.91107	0.00353668		1.03925	0.273066		1.03925	0.00353668
1.94496	0.357941		1.94496	0.00233377		1.07898	0.357941		1.07898	0.00233377
1.88562	0.307194		1.88562	0.00238341		1.04938	0.307194		1.04938	0.00238341
2.06452	0.418253		2.06452	0.00271462		0.993983	0.418253		0.993983	0.00271462
1.91496	0.23985		1.91496	0.00370991		0.88838	0.23985		0.88838	0.00370991
1.86725	0.288559		1.86725	0.00327445		0.844142	0.288559		0.844142	0.00327445
1.76407	0.226734		1.76407	0.00426186		0.896578	0.226734		0.896578	0.00426186
1.66545	0.169065		1.66545	0.00518851		0.67563	0.169065		0.67563	0.00518851
1.70719	0.0744157		1.70719	0.0069374		0.58718	0.0744157		0.58718	0.0069374
1.61924	0.181842		1.61924	0.005507		0.694604	0.181842		0.694604	0.005507
1.6965	0.154656		1.6965	0.0034138		0.804076	0.154656		0.804076	0.0034138
1.59756	0.229709		1.59756	0.00811405		0.670599	0.229709		0.670599	0.00811405
1.63951	0.232524		1.63951	0.00414981		0.81536	0.232524		0.81536	0.00414981
1.67885	0.118267		1.67885	0.00558917		0.913981	0.118267		0.913981	0.00558917
1.61935	0.189886		1.61935	0.0102717		0.771698	0.189886		0.771698	0.0102717
1.65748	0.2662		1.65748	0.00873736		0.81238	0.2662		0.81238	0.00873736
1.86499	0.045853		1.86499	0.0128739		0.762616	0.045853		0.762616	0.0128739
1.69617	0.22884		1.69617	0.00432657		1.00387	0.22884		1.00387	0.00432657
1.68593	0.17464		1.68593	0.0053406		1.00215	0.17464		1.00215	0.0053406
1.62685	0.234184		1.62685	0.00662145		0.972121	0.234184		0.972121	0.00662145
1.64044	0.245884		1.64044	0.00479494		0.961914	0.245884		0.961914	0.00479494
1.629	0.25971		1.629	0.00356977		0.896178	0.25971		0.896178	0.00356977
1.65962	0.280348		1.65962	0.00769235		0.904859	0.280348		0.904859	0.00769235
1.76193	0.224081		1.76193	0.00433982		0.994214	0.224081		0.994214	0.00433982
1.72303	0.318561		1.72303	0.00585435		0.874325	0.318561		0.874325	0.00585435
1.72779	0.210675		1.72779	0.00749097		0.908836	0.210675		0.908836	0.00749097
1.69936	0.134892		1.69936	0.00668959		0.902003	0.134892		0.902003	0.00668959
1.64382	0.256195		1.64382	0.00569724		0.99683	0.256195		0.99683	0.00569724
1.7243	0.201408		1.7243	0.00450262		0.967251	0.201408		0.967251	0.00450262
1.82436	0.190728		1.82436	0.00676615		0.815766	0.190728		0.815766	0.00676615
1.84344	0.25223		1.84344	0.0100726		0.80645	0.25223		0.80645	0.0100726
1.79881	0.235316		1.79881	0.00621688		0.918458	0.235316		0.918458	0.00621688
1.71825	0.172102		1.71825	0.00666412		0.960328	0.172102		0.960328	0.00666412
1.71616	0.252483		1.71616	0.00414049		1.03558	0.252483		1.03558	0.00414049
1.65934	0.147402		1.65934	0.00616268		1.03145	0.147402		1.03145	0.00616268
1.66872	0.303721		1.66872	0.00450156		0.946206	0.303721		0.946206	0.00450156
1.65537	0.213296		1.65537	0.00523649		0.985566	0.213296		0.985566	0.00523649
1.6337	0.267866		1.6337	0.00544085		0.935519	0.267866		0.935519	0.00544085
1.62286	0.235208		1.62286	0.00879207		0.835352	0.235208		0.835352	0.00879207
1.6541	0.214175		1.6541	0.00643836		0.848233	0.214175		0.848233	0.00643836
1.63458	0.163417		1.63458	0.00870118		0.739987	0.163417		0.739987	0.00870118
1.64092	0.0797287		1.64092	0.00845281		0.829849	0.0797287		0.829849	0.00845281
1.72067	0.222105		1.72067	0.0161817		0.644278	0.222105		0.644278	0.0161817
1.6191	0.137578		1.6191	0.0100419		0.575762	0.137578		0.575762	0.0100419
1.73997	0.0686525		1.73997	0.00759579		0.712914	0.0686525		0.712914	0.00759579
1.90765	0.29429		1.90765	0.00499558		0.90709	0.29429		0.90709	0.00499558
1.78904	0.11346		1.78904	0.00261923		0.929556	0.11346		0.929556	0.00261923
1.72879	0.183051		1.72879	0.00352311		0.899074	0.183051		0.899074	0.00352311
1.66004	0.223425		1.66004	0.00387749		0.849248	0.223425		0.849248	0.00387749
1.77152	0.293027		1.77152	0.0048566		0.863777	0.293027		0.863777	0.0048566
1.79676	0.303369		1.79676	0.00465252		0.936451	0.303369		0.936451	0.00465252
1.91788	0.257102		1.91788	0.00677852		0.791995	0.257102		0.791995	0.00677852
1.92057	0.279302		1.92057	0.00941692		0.715506	0.279302		0.715506	0.00941692
1.90314	0.28228		1.90314	0.00481806		0.633706	0.28228		0.633706	0.00481806
2.04717	0.277988		2.04717	0.00459225		0.839809	0.277988		0.839809	0.00459225
1.87906	0.271146		1.87906	0.00307542		0.902809	0.271146		0.902809	0.00307542
1.71698	0.262662		1.71698	0.00525022		0.701248	0.262662		0.701248	0.00525022
1.73299	0.246633		1.73299	0.00548767		0.718243	0.246633		0.718243	0.00548767
1.68791	0.189686		1.68791	0.00439687		0.785555	0.189686		0.785555	0.00439687
1.61997	0.201121		1.61997	0.00490165		0.713713	0.201121		0.713713	0.00490165
1.83825	-0.00499223		1.83825	0.00709726		0.579609	-0.00499223		0.579609	0.00709726
1.73537	0.168447		1.73537	0.0059355		0.77051	0.168447		0.77051	0.0059355
1.59871	0.227151		1.59871	0.00705888		0.563094	0.227151		0.563094	0.00705888
1.71199	0.207888		1.71199	0.00612595		0.713839	0.207888		0.713839	0.00612595
1.68655	0.222397		1.68655	0.00529481		0.647075	0.222397		0.647075	0.00529481
1.74405	0.208267		1.74405	0.0084815		0.665753	0.208267		0.665753	0.0084815
1.75784	0.31627		1.75784	0.00375641		1.00228	0.31627		1.00228	0.00375641
1.84909	0.235876		1.84909	0.00406893		1.05799	0.235876		1.05799	0.00406893
1.83802	0.119369		1.83802	0.00891629		0.55006	0.119369		0.55006	0.00891629
2.30488	0.166403		2.30488	0.00429989		0.6066	0.166403		0.6066	0.00429989
1.80277	0.0988153		1.80277	0.00878073		0.63836	0.0988153		0.63836	0.00878073
2.03448	0.246394		2.03448	0.00510105		0.761028	0.246394		0.761028	0.00510105
1.5946	0.068669		1.5946	0.00702145		0.608123	0.068669		0.608123	0.00702145
1.55192	0.117247		1.55192	0.00692266		0.670281	0.117247		0.670281	0.00692266
2.00695	0.340908		2.00695	0.00308229		0.845383	0.340908		0.845383	0.00308229
1.8117	0.295569		1.8117	0.00313243		0.92756	0.295569		0.92756	0.00313243
1.90884	0.235173		1.90884	0.00582019		0.641174	0.235173		0.641174	0.00582019
1.84947	0.25406		1.84947	0.00722529		0.674586	0.25406		0.674586	0.00722529
1.65898	0.253907		1.65898	0.0041404		0.815833	0.253907		0.815833	0.0041404
1.8386	0.312895		1.8386	0.00502679		0.869037	0.312895		0.869037	0.00502679
1.7308	0.240781		1.7308	0.00410938		0.98584	0.240781		0.98584	0.00410938
1.50903	0.0536627		1.50903	0.00302223		0.824201	0.0536627		0.824201	0.00302223
1.54925	0.225407		1.54925	0.00420935		0.894428	0.225407		0.894428	0.00420935
1.72112	0.205333		1.72112	0.00380863		1.0525	0.205333		1.0525	0.00380863
1.60333	0.228632		1.60333	0.00430447		0.785992	0.228632		0.785992	0.00430447
1.6958	0.178593		1.6958	0.0052178		0.644992	0.178593		0.644992	0.0052178
1.8041	0.195359		1.8041	0.00403142		0.805775	0.195359		0.805775	0.00403142
1.7597	0.13748		1.7597	0.00491862		1.02326	0.13748		1.02326	0.00491862
1.85478	0.27795		1.85478	0.00467006		1.03118	0.27795		1.03118	0.00467006
1.88911	0.252457		1.88911	0.00433219		0.963541	0.252457		0.963541	0.00433219
1.87526	0.160283		1.87526	0.00517047		0.967873	0.160283		0.967873	0.00517047
1.88555	0.285956		1.88555	0.00443455		0.929326	0.285956		0.929326	0.00443455
2.00141	0.279951		2.00141	0.0034366		0.970112	0.279951		0.970112	0.0034366
1.8134	0.241081		1.8134	0.00537366		1.12208	0.241081		1.12208	0.00537366
1.84088	0.250554		1.84088	0.00367066		1.07981	0.250554		1.07981	0.00367066
1.87991	0.216303		1.87991	0.0055776		1.12014	0.216303		1.12014	0.0055776
1.91955	0.300697		1.91955	0.00351834		1.014	0.300697		1.014	0.00351834
1.74815	0.29964		1.74815	0.00325046		0.950912	0.29964		0.950912	0.00325046
1.72738	0.238505		1.72738	0.00295148		1.1453	0.238505		1.1453	0.00295148
1.7712	0.267889		1.7712	0.00368322		1.20241	0.267889		1.20241	0.00368322
1.80848	0.157119		1.80848	0.00414857		1.17816	0.157119		1.17816	0.00414857
1.80005	0.233614		1.80005	0.00347098		1.18715	0.233614		1.18715	0.00347098
1.96724	0.319137		1.96724	0.00388813		0.948877	0.319137		0.948877	0.00388813
2.13322	0.301342		2.13322	0.00448805		0.791781	0.301342		0.791781	0.00448805
2.04119	0.33722		2.04119	0.00576941		0.75668	0.33722		0.75668	0.00576941
1.7735	0.192184		1.7735	0.00798746		0.644315	0.192184		0.644315	0.00798746
1.95229	0.426613		1.95229	0.00542106		0.956565	0.426613		0.956565	0.00542106
1.89549	0.289479		1.89549	0.00483953		0.941409	0.289479		0.941409	0.00483953
1.92461	0.352934		1.92461	0.00322848		1.07115	0.352934		1.07115	0.00322848
1.90667	0.311898		1.90667	0.00455397		0.978312	0.311898		0.978312	0.00455397
1.99377	0.240383		1.99377	0.00469795		0.7489	0.240383		0.7489	0.00469795
1.87859	0.294412		1.87859	0.00459054		0.852634	0.294412		0.852634	0.00459054
1.81799	0.225536		1.81799	0.00567808		0.808094	0.225536		0.808094	0.00567808
1.99779	0.294336		1.99779	0.00498661		0.782214	0.294336		0.782214	0.00498661
1.65935	0.155382		1.65935	0.0131202		0.54352	0.155382		0.54352	0.0131202
1.59494	0.211904		1.59494	0.0124493		0.663701	0.211904		0.663701	0.0124493
1.92844	0.0412867		1.92844	0.00964994		0.551408	0.0412867		0.551408	0.00964994
1.74529	0.189399		1.74529	0.00357689		0.699079	0.189399		0.699079	0.00357689
1.86091	0.313697		1.86091	0.00607032		0.703424	0.313697		0.703424	0.00607032
1.78239	0.244031		1.78239	0.00563258		0.816699	0.244031		0.816699	0.00563258
1.68438	0.202365		1.68438	0.00588515		0.940842	0.202365		0.940842	0.00588515
1.66798	0.269192		1.66798	0.00398969		0.966373	0.269192		0.966373	0.00398969
1.5213	0.104728		1.5213	0.00631691		0.630867	0.104728		0.630867	0.00631691
2.11063	0.322323		2.11063	0.004931		0.698828	0.322323		0.698828	0.004931
2.13852	0.351781		2.13852	0.00383697		0.789691	0.351781		0.789691	0.00383697
1.87008	0.319076		1.87008	0.00320966		0.94708	0.319076		0.94708	0.00320966
1.6432	0.257558		1.6432	0.00413016		0.840065	0.257558		0.840065	0.00413016
1.66188	0.251701		1.66188	0.00419308		0.903994	0.251701		0.903994	0.00419308
1.61216	0.159993		1.61216	0.00530661		0.622032	0.159993		0.622032	0.00530661
1.64558	0.184172		1.64558	0.00419342		0.793362	0.184172		0.793362	0.00419342
1.59092	0.189189		1.59092	0.00695274		0.683009	0.189189		0.683009	0.00695274
2.05418	0.298086		2.05418	0.00195405		1.17516	0.298086		1.17516	0.00195405
1.88823	0.325288		1.88823	0.00431393		0.910477	0.325288		0.910477	0.00431393
1.96771	0.319393		1.96771	0.00337419		1.00232	0.319393		1.00232	0.00337419
2.00028	0.280147		2.00028	0.00175345		1.18468	0.280147		1.18468	0.00175345
1.94965	0.353118		1.94965	0.00189368		1.15942	0.353118		1.15942	0.00189368
1.89034	0.398515		1.89034	0.00254919		1.15885	0.398515		1.15885	0.00254919
1.8827	0.321962		1.8827	0.00412722		0.859522	0.321962		0.859522	0.00412722
2.15874	0.391967		2.15874	0.00278652		1.05943	0.391967		1.05943	0.00278652
2.07869	0.376912		2.07869	0.00201355		1.10269	0.376912		1.10269	0.00201355
1.92867	0.0595717		1.92867	0.00381043		0.897281	0.0595717		0.897281	0.00381043
1.90491	0.147626		1.90491	0.0055928		0.855981	0.147626		0.855981	0.0055928
1.89354	0.144974		1.89354	0.0042832		0.94611	0.144974		0.94611	0.0042832
1.95609	0.384581		1.95609	0.00315835		1.16103	0.384581		1.16103	0.00315835
2.2017	0.302669		2.2017	0.00577476		0.7719	0.302669		0.7719	0.00577476
1.86085	0.273648		1.86085	0.00470987		1.14571	0.273648		1.14571	0.00470987
1.90579	0.316479		1.90579	0.0028811		0.961547	0.316479		0.961547	0.0028811
1.83372	0.237591		1.83372	0.00375154		1.00215	0.237591		1.00215	0.00375154
1.78546	0.298291		1.78546	0.00455171		0.90521	0.298291		0.90521	0.00455171
1.86377	0.336634		1.86377	0.00286013		0.986938	0.336634		0.986938	0.00286013
1.80415	0.343985		1.80415	0.0030031		0.941109	0.343985		0.941109	0.0030031
1.80025	0.398812		1.80025	0.00394765		0.974308	0.398812		0.974308	0.00394765
1.80079	0.393175		1.80079	0.00424884		0.947857	0.393175		0.947857	0.00424884
1.87027	0.344051		1.87027	0.00457631		0.919451	0.344051		0.919451	0.00457631
2.31603	0.32795		2.31603	0.00489283		0.745679	0.32795		0.745679	0.00489283
1.75368	0.218307		1.75368	0.0045233		0.914788	0.218307		0.914788	0.0045233
1.6964	0.181462		1.6964	0.00548511		0.948099	0.181462		0.948099	0.00548511
1.74885	0.192267		1.74885	0.00450051		0.880509	0.192267		0.880509	0.00450051
1.74955	0.266875		1.74955	0.00601396		0.900823	0.266875		0.900823	0.00601396
1.74175	0.265232		1.74175	0.00402222		0.952102	0.265232		0.952102	0.00402222
1.8225	0.252313		1.8225	0.00454904		1.00398	0.252313		1.00398	0.00454904
1.89928	0.195931		1.89928	0.00435461		0.987819	0.195931		0.987819	0.00435461
1.79755	0.230878		1.79755	0.00691763		0.713655	0.230878		0.713655	0.00691763
1.8968	0.266128		1.8968	0.00448175		0.834983	0.266128		0.834983	0.00448175
1.89044	0.323724		1.89044	0.00504886		0.796734	0.323724		0.796734	0.00504886
1.82438	0.354659		1.82438	0.00380585		0.889719	0.354659		0.889719	0.00380585
1.94395	0.330964		1.94395	0.00377889		0.832144	0.330964		0.832144	0.00377889
1.75554	0.223269		1.75554	0.0033855		0.813718	0.223269		0.813718	0.0033855
1.72895	0.155737		1.72895	0.0031319		0.860408	0.155737		0.860408	0.0031319
1.74665	0.325109		1.74665	0.0037375		0.865432	0.325109		0.865432	0.0037375
1.91299	0.256772		1.91299	0.00405988		0.803959	0.256772		0.803959	0.00405988
1.75886	0.206789		1.75886	0.00383243		0.749923	0.206789		0.749923	0.00383243
1.71762	0.26445		1.71762	0.00287765		0.943939	0.26445		0.943939	0.00287765
1.77902	0.197293		1.77902	0.003681		0.851772	0.197293		0.851772	0.003681
1.71298	0.158132		1.71298	0.00417071		0.862301	0.158132		0.862301	0.00417071
1.69013	0.271006		1.69013	0.00284594		0.999191	0.271006		0.999191	0.00284594
1.76342	0.274627		1.76342	0.00321319		0.997507	0.274627		0.997507	0.00321319
1.78537	0.239967		1.78537	0.00294496		0.937948	0.239967		0.937948	0.00294496
1.83538	0.12758		1.83538	0.00502122		0.94639	0.12758		0.94639	0.00502122
1.77624	0.198488		1.77624	0.00381256		0.945179	0.198488		0.945179	0.00381256
1.81642	0.235828		1.81642	0.00374948		1.01978	0.235828		1.01978	0.00374948
1.95941	0.369329		1.95941	0.00249031		1.08977	0.369329		1.08977	0.00249031
1.86256	0.302452		1.86256	0.00211454		1.03965	0.302452		1.03965	0.00211454
2.08546	0.406438		2.08546	0.00246059		0.990765	0.406438		0.990765	0.00246059
1.95349	0.234923		1.95349	0.00339784		0.876141	0.234923		0.876141	0.00339784
1.87021	0.304253		1.87021	0.00354959		0.849995	0.304253		0.849995	0.00354959
1.90989	0.208957		1.90989	0.00466888		0.875805	0.208957		0.875805	0.00466888
1.65768	0.199148		1.65768	0.00621296		0.654836	0.199148		0.654836	0.00621296
1.7189	0.0308799		1.7189	0.00678329		0.588727	0.0308799		0.588727	0.00678329
1.64437	0.0870251		1.64437	0.00585863		0.742046	0.0870251		0.742046	0.00585863
1.73292	0.173316		1.73292	0.00339882		0.796976	0.173316		0.796976	0.00339882
1.65834	0.224628		1.65834	0.00800495		0.702545	0.224628		0.702545	0.00800495
1.71484	0.259455		1.71484	0.00436841		0.823819	0.259455		0.823819	0.00436841
1.7263	0.153218		1.7263	0.00612558		0.908529	0.153218		0.908529	0.00612558
1.70682	0.29095		1.70682	0.0103153		0.790254	0.29095		0.790254	0.0103153
1.7358	0.29723		1.7358	0.00999961		0.837432	0.29723		0.837432	0.00999961
1.93637	0.10451		1.93637	0.0121934		0.782529	0.10451		0.782529	0.0121934
1.80306	0.181558		1.80306	0.00446765		1.02576	0.181558		1.02576	0.00446765
1.77231	0.181194		1.77231	0.00517452		0.996315	0.181194		0.996315	0.00517452
1.69834	0.258495		1.69834	0.00675356		1.00929	0.258495		1.00929	0.00675356
1.70045	0.265553		1.70045	0.00438792		0.941361	0.265553		0.941361	0.00438792
1.73292	0.251519		1.73292	0.00365576		0.946486	0.251519		0.946486	0.00365576
1.74962	0.279964		1.74962	0.00779876		0.945912	0.279964		0.945912	0.00779876
1.87941	0.245874		1.87941	0.00450272		1.02112	0.245874		1.02112	0.00450272
1.8769	0.33153		1.8769	0.00568493		0.915914	0.33153		0.915914	0.00568493
1.90466	0.268124		1.90466	0.00569193		0.98725	0.268124		0.98725	0.00569193
1.82574	0.191582		1.82574	0.00504674		0.931172	0.191582		0.931172	0.00504674
1.78372	0.215095		1.78372	0.0055877		0.995234	0.215095		0.995234	0.0055877
1.86948	0.195274		1.86948	0.00489344		0.967656	0.195274		0.967656	0.00489344
1.9505	0.266929		1.9505	0.00623726		0.846166	0.266929		0.846166	0.00623726
1.93394	0.264429		1.93394	0.00643369		0.870883	0.264429		0.870883	0.00643369
1.95589	0.300909		1.95589	0.00648775		0.911876	0.300909		0.911876	0.00648775
1.89171	0.227935		1.89171	0.00653511		0.988468	0.227935		0.988468	0.00653511
1.87302	0.256988		1.87302	0.00406242		1.00844	0.256988		1.00844	0.00406242
1.79002	0.0960065		1.79002	0.00595642		1.05305	0.0960065		1.05305	0.00595642
1.83482	0.286843		1.83482	0.00504267		0.967262	0.286843		0.967262	0.00504267
1.79492	0.173119		1.79492	0.00522872		1.00972	0.173119		1.00972	0.00522872
1.74923	0.242283		1.74923	0.00500396		0.975419	0.242283		0.975419	0.00500396
1.66212	0.221175		1.66212	0.0106862		0.825833	0.221175		0.825833	0.0106862
1.79148	0.224508		1.79148	0.00495544		0.907246	0.224508		0.907246	0.00495544
1.71918	0.105059		1.71918	0.00995779		0.765011	0.105059		0.765011	0.00995779
1.73747	0.0385278		1.73747	0.00757823		0.83385	0.0385278		0.83385	0.00757823
1.78586	0.209801		1.78586	0.0104427		0.643579	0.209801		0.643579	0.0104427
1.69786	0.182666		1.69786	0.00982785		0.569077	0.182666		0.569077	0.00982785
1.77385	0.115961		1.77385	0.00698438		0.721856	0.115961		0.721856	0.00698438
1.83606	0.28284		1.83606	0.00452447		0.925853	0.28284		0.925853	0.00452447
1.82844	0.118407		1.82844	0.00267173		0.952962	0.118407		0.952962	0.00267173
1.81304	0.139508		1.81304	0.0036485		0.899004	0.139508		0.899004	0.0036485
1.72445	0.225039		1.72445	0.0055235		0.823596	0.225039		0.823596	0.0055235
1.91871	0.29527		1.91871	0.00557929		0.848043	0.29527		0.848043	0.00557929
1.88	0.306839		1.88	0.00498628		0.922818	0.306839		0.922818	0.00498628
1.94572	0.2498		1.94572	0.00567401		0.825482	0.2498		0.825482	0.00567401
1.96186	0.25391		1.96186	0.00629375		0.754402	0.25391		0.754402	0.00629375
1.92866	0.27697		1.92866	0.00463628		0.658327	0.27697		0.658327	0.00463628
2.03873	0.270226		2.03873	0.00458248		0.798961	0.270226		0.798961	0.00458248
1.86884	0.235109		1.86884	0.00308805		0.873576	0.235109		0.873576	0.00308805
1.75669	0.218298		1.75669	0.00518696		0.696861	0.218298		0.696861	0.00518696
1.86152	0.23503		1.86152	0.00677722		0.7037	0.23503		0.7037	0.00677722
1.79085	0.16652		1.79085	0.00448653		0.818842	0.16652		0.818842	0.00448653
1.68773	0.133758		1.68773	0.00702096		0.698808	0.133758		0.698808	0.00702096
1.94607	0.0100008		1.94607	0.00638783		0.571519	0.0100008		0.571519	0.00638783
1.79153	0.173545		1.79153	0.00715011		0.740106	0.173545		0.740106	0.00715011
1.66015	0.19107		1.66015	0.00653996		0.571333	0.19107		0.571333	0.00653996
1.85706	0.180508		1.85706	0.00665382		0.700032	0.180508		0.700032	0.00665382
1.7754	0.221316		1.7754	0.00538824		0.647903	0.221316		0.647903	0.00538824
1.83686	0.205348		1.83686	0.00756135		0.67752	0.205348		0.67752	0.00756135
1.79927	0.335229		1.79927	0.00391347		1.01299	0.335229		1.01299	0.00391347
1.81643	0.252096		1.81643	0.00382323		1.03242	0.252096		1.03242	0.00382323
1.85567	0.0828378		1.85567	0.00678602		0.541067	0.0828378		0.541067	0.00678602
2.25037	0.154599		2.25037	0.00375426		0.605156	0.154599		0.605156	0.00375426
1.82299	0.112147		1.82299	0.00841617		0.619554	0.112147		0.619554	0.00841617
1.92902	0.32383		1.92902	0.0052167		0.768347	0.32383		0.768347	0.0052167
1.62611	0.0553889		1.62611	0.00559764		0.602392	0.0553889		0.602392	0.00559764
1.70646	0.144041		1.70646	0.00536876		0.70908	0.144041		0.70908	0.00536876
2.08625	0.310698		2.08625	0.00288025		0.868774	0.310698		0.868774	0.00288025
1.86472	0.334786		1.86472	0.00356625		0.878207	0.334786		0.878207	0.00356625
1.84148	0.246194		1.84148	0.0058111		0.633011	0.246194		0.633011	0.0058111
1.76263	0.214879		1.76263	0.00541941		0.707483	0.214879		0.707483	0.00541941
1.80158	0.323303		1.80158	0.00419614		0.803769	0.323303		0.803769	0.00419614
1.83578	0.346664		1.83578	0.00457191		0.922439	0.346664		0.922439	0.00457191
1.76669	0.295051		1.76669	0.00431494		1.01851	0.295051		1.01851	0.00431494
1.5798	0.0637152		1.5798	0.00303915		0.847821	0.0637152		0.847821	0.00303915
1.71131	0.255379		1.71131	0.00425041		0.927172	0.255379		0.927172	0.00425041
1.65943	0.231477		1.65943	0.00490348		1.04625	0.231477		1.04625	0.00490348
1.69376	0.251161		1.69376	0.00458298		0.764122	0.251161		0.764122	0.00458298
1.6986	0.172937		1.6986	0.00487582		0.640858	0.172937		0.640858	0.00487582
1.67973	0.187097		1.67973	0.00412261		0.801928	0.187097		0.801928	0.00412261
1.65596	0.111946		1.65596	0.00653799		1.03507	0.111946		1.03507	0.00653799
1.71929	0.226807		1.71929	0.00382006		1.0218	0.226807		1.0218	0.00382006
1.8266	0.296778		1.8266	0.00551786		0.894245	0.296778		0.894245	0.00551786
1.77218	0.166719		1.77218	0.00647977		0.933261	0.166719		0.933261	0.00647977
1.75532	0.265406		1.75532	0.00508701		0.90025	0.265406		0.90025	0.00508701
1.85162	0.241971		1.85162	0.00360098		0.955967	0.241971		0.955967	0.00360098
1.68437	0.206144		1.68437	0.00609936		1.09817	0.206144		1.09817	0.00609936
1.7886	0.264757		1.7886	0.00385712		1.04988	0.264757		1.04988	0.00385712
1.76186	0.214151		1.76186	0.00512463		1.08626	0.214151		1.08626	0.00512463
1.7694	0.262991		1.7694	0.00376545		1.00074	0.262991		1.00074	0.00376545
1.80523	0.284076		1.80523	0.00350896		0.971311	0.284076		0.971311	0.00350896
1.7226	0.196297		1.7226	0.00408796		1.12997	0.196297		1.12997	0.00408796
1.68955	0.202291		1.68955	0.00439296		1.18434	0.202291		1.18434	0.00439296
1.7136	0.175907		1.7136	0.00409014		1.14286	0.175907		1.14286	0.00409014
1.66822	0.145712		1.66822	0.00452155		1.19881	0.145712		1.19881	0.00452155
1.85847	0.290706		1.85847	0.00341048		0.935064	0.290706		0.935064	0.00341048
1.94012	0.244767		1.94012	0.00597305		0.747575	0.244767		0.747575	0.00597305
1.86539	0.29174		1.86539	0.00577645		0.746836	0.29174		0.746836	0.00577645
1.71474	0.183239		1.71474	0.00675728		0.656564	0.183239		0.656564	0.00675728
1.81413	0.387321		1.81413	0.00468969		0.939251	0.387321		0.939251	0.00468969
1.75615	0.265098		1.75615	0.00451435		0.946119	0.265098		0.946119	0.00451435
1.78549	0.336023		1.78549	0.00274349		1.03255	0.336023		1.03255	0.00274349
1.77084	0.29609		1.77084	0.00446282		0.947802	0.29609		0.947802	0.00446282
1.85377	0.260902		1.85377	0.00580159		0.696879	0.260902		0.696879	0.00580159
1.7935	0.291255		1.7935	0.00354938		0.892309	0.291255		0.892309	0.00354938
1.74544	0.224447		1.74544	0.00587608		0.793195	0.224447		0.793195	0.00587608
1.8703	0.275693		1.8703	0.00421682		0.79564	0.275693		0.79564	0.00421682
1.69027	0.143791		1.69027	0.0119865		0.545055	0.143791		0.545055	0.0119865
1.66822	0.207738		1.66822	0.0149313		0.661219	0.207738		0.661219	0.0149313
1.89276	0.0749503		1.89276	0.00990793		0.546172	0.0749503		0.546172	0.00990793
1.79934	0.217578		1.79934	0.00406171		0.673585	0.217578		0.673585	0.00406171
1.91728	0.33742		1.91728	0.00780262		0.647062	0.33742		0.647062	0.00780262
1.89467	0.220186		1.89467	0.00743601		0.786164	0.220186		0.786164	0.00743601
1.80758	0.204004		1.80758	0.00568457		0.912884	0.204004		0.912884	0.00568457
1.84095	0.295049		1.84095	0.00415861		1.00768	0.295049		1.00768	0.00415861
1.60567	0.124737		1.60567	0.00584093		0.64007	0.124737		0.64007	0.00584093
2.1672	0.307003		2.1672	0.00495339		0.710975	0.307003		0.710975	0.00495339
2.19975	0.369861		2.19975	0.00406286		0.749054	0.369861		0.749054	0.00406286
1.93914	0.291588		1.93914	0.0033323		0.937998	0.291588		0.937998	0.0033323
1.77514	0.301519		1.77514	0.00437502		0.888645	0.301519		0.888645	0.00437502
1.74386	0.261938		1.74386	0.00499157		0.875477	0.261938		0.875477	0.00499157
1.74613	0.111543		1.74613	0.00690598		0.629279	0.111543		0.629279	0.00690598
1.70964	0.23162		1.70964	0.00445099		0.804465	0.23162		0.804465	0.00445099
1.64371	0.19226		1.64371	0.00874802		0.697662	0.19226		0.697662	0.00874802

## Sheet: Supplemental Figure 4
Supplemental Figure 4A			Supplemental Figure 4B			Supplemental Figure 4C			Supplemental Figure 4D
Resting-State Networks	Structure-Function Coupling		Cyto-Architectonic Classes	Structure-Function Coupling		Principal Functional Gradient	Structure-Function Coupling		BigBrain Gradient	Structure-Function Coupling
VIS	0.272257		FRO	0.272257		3.00984	0.272257		0.074254	0.272257
VIS	0.10839		PAR	0.10839		6.00553	0.10839		0.07955	0.10839
VIS	0.31865		PAR	0.31865		1.36546	0.31865		0.074254	0.31865
VIS	0.277693		PAR	0.277693		1.32652	0.277693		0.025642	0.277693
VIS	0.294472		PAR	0.294472		1.08703	0.294472		0.041587	0.294472
VIS	0.391471		PAR	0.391471		2.03415	0.391471		0.016864	0.391471
VIS	0.199654		PAR	0.199654		4.66233	0.199654		0.066565	0.199654
VIS	0.329659		PAR	0.329659		1.60794	0.329659		0.029008	0.329659
VIS	0.316759		PAR	0.316759		1.82374	0.316759		-0.010441	0.316759
VIS	0.305478		PAR	0.305478		0.918804	0.305478		-0.0008795	0.305478
VIS	0.328329		POL	0.328329		0.989204	0.328329		-0.0008795	0.328329
VIS	0.400454		PAR	0.400454		5.05476	0.400454		-0.020565	0.400454
VIS	0.301009		GRA	0.301009		1.63041	0.301009		0.035694	0.301009
VIS	0.406946		PAR	0.406946		2.25366	0.406946		-0.020565	0.406946
VIS	0.38503		GRA	0.38503		2.75093	0.38503		-0.033965	0.38503
VIS	0.343071		GRA	0.343071		1.79572	0.343071		0.00064133	0.343071
VIS	0.286379		PAR	0.286379		1.24884	0.286379		-0.0131	0.286379
VIS	0.36761		GRA	0.36761		1.46146	0.36761		-0.069238	0.36761
VIS	0.396187		PAR	0.396187		2.94674	0.396187		-0.020565	0.396187
VIS	0.282117		GRA	0.282117		5.12953	0.282117		0.039922	0.282117
VIS	0.345341		GRA	0.345341		1.32081	0.345341		-0.07519	0.345341
VIS	0.360995		GRA	0.360995		1.86152	0.360995		-0.030583	0.360995
VIS	0.294999		PAR	0.294999		1.27204	0.294999		-0.0083542	0.294999
VIS	0.302523		PAR	0.302523		0.874972	0.302523		-0.038763	0.302523
VIS	0.306701		PAR	0.306701		0.896378	0.306701		-0.079471	0.306701
VIS	0.291829		PAR	0.291829		1.66601	0.291829		-0.058631	0.291829
VIS	0.338377		PAR	0.338377		1.12311	0.338377		-0.038458	0.338377
VIS	0.279314		PAR	0.279314		3.14897	0.279314		0.0042776	0.279314
VIS	0.355384		PAR	0.355384		0.755652	0.355384		-0.064465	0.355384
VIS	0.311324		FRO	0.311324		1.08256	0.311324		-0.049336	0.311324
VIS	0.265731		FRO	0.265731		1.41785	0.265731		-0.064465	0.265731
MOT	0.245612		PAR	0.245612		2.07286	0.245612		-0.019726	0.245612
MOT	0.257716		PAR	0.257716		1.8517	0.257716		-0.013814	0.257716
MOT	0.276116		FRO	0.276116		1.34344	0.276116		-0.027563	0.276116
MOT	0.264576		FRO	0.264576		1.18629	0.264576		-0.011112	0.264576
MOT	0.259492		PAR	0.259492		0.931908	0.259492		0.0010884	0.259492
MOT	0.291962		FRO	0.291962		1.9552	0.291962		0.011262	0.291962
MOT	0.311655		PAR	0.311655		1.42301	0.311655		-0.00016779	0.311655
MOT	0.313855		PAR	0.313855		0.756977	0.313855		-0.08448	0.313855
MOT	0.323104		AGR	0.323104		1.11699	0.323104		-0.088545	0.323104
MOT	0.249378		PAR	0.249378		0.727296	0.249378		-0.0084474	0.249378
MOT	0.341522		PAR	0.341522		1.53052	0.341522		-0.05973	0.341522
MOT	0.421692		AGR	0.421692		0.613824	0.421692		-0.088659	0.421692
MOT	0.446828		GRA	0.446828		0.38683	0.446828		-0.086712	0.446828
MOT	0.519969		FRO	0.519969		0.580873	0.519969		-0.087793	0.519969
MOT	0.36212		FRO	0.36212		0.954083	0.36212		-0.06735	0.36212
MOT	0.328134		AGR	0.328134		1.51534	0.328134		-0.089789	0.328134
MOT	0.432111		FRO	0.432111		0.528194	0.432111		-0.087271	0.432111
MOT	0.196887		AGR	0.196887		0.508466	0.196887		-0.025922	0.196887
MOT	0.211887		AGR	0.211887		0.710292	0.211887		-0.089639	0.211887
MOT	0.406343		GRA	0.406343		0.0463732	0.406343		-0.086712	0.406343
MOT	0.38719		FRO	0.38719		0.0554157	0.38719		-0.086712	0.38719
MOT	0.495579		FRO	0.495579		0.0578094	0.495579		-0.088066	0.495579
MOT	0.243537		FRO	0.243537		0.586717	0.243537		-0.09149	0.243537
MOT	0.273913		AGR	0.273913		0.157173	0.273913		-0.095239	0.273913
MOT	0.228317		AGR	0.228317		0.77003	0.228317		-0.0084647	0.228317
MOT	0.35441		AGR	0.35441		0.0908213	0.35441		-0.089789	0.35441
MOT	0.241084		FRO	0.241084		0.629386	0.241084		-0.064465	0.241084
MOT	0.384934		FRO	0.384934		0.140627	0.384934		-0.087202	0.384934
MOT	0.264561		FRO	0.264561		0.0944491	0.264561		-0.083399	0.264561
MOT	0.214412		AGR	0.214412		0.457381	0.214412		-0.079748	0.214412
MOT	0.283396		AGR	0.283396		0.3886	0.283396		-0.089789	0.283396
MOT	0.295344		GRA	0.295344		0.229905	0.295344		-0.077412	0.295344
MOT	0.294158		AGR	0.294158		0.184071	0.294158		-0.091349	0.294158
MOT	0.27762		AGR	0.27762		0.381802	0.27762		-0.050739	0.27762
MOT	0.286202		FRO	0.286202		0.407479	0.286202		-0.087259	0.286202
MOT	0.299786		FRO	0.299786		0.320597	0.299786		-0.081041	0.299786
MOT	0.352135		AGR	0.352135		0.149993	0.352135		-0.089789	0.352135
DOR	0.192835		FRO	0.192835		3.74824	0.192835		0.081753	0.192835
DOR	0.202814		FRO	0.202814		4.9238	0.202814		0.084502	0.202814
DOR	0.110392		PAR	0.110392		3.58656	0.110392		0.084747	0.110392
DOR	0.179051		PAR	0.179051		2.1434	0.179051		0.018395	0.179051
DOR	0.29722		FRO	0.29722		3.79915	0.29722		-0.049189	0.29722
DOR	0.314858		FRO	0.314858		3.69768	0.314858		0.0062272	0.314858
DOR	0.267322		FRO	0.267322		4.96327	0.267322		-0.062971	0.267322
DOR	0.424761		FRO	0.424761		1.99351	0.424761		-0.046881	0.424761
DOR	0.291534		FRO	0.291534		4.99182	0.291534		-0.05412	0.291534
DOR	0.212275		FRO	0.212275		4.64113	0.212275		-0.064465	0.212275
DOR	0.332127		FRO	0.332127		1.00519	0.332127		-0.051956	0.332127
DOR	0.190868		FRO	0.190868		1.00724	0.190868		-0.064465	0.190868
DOR	0.239049		FRO	0.239049		3.19475	0.239049		-0.062535	0.239049
DOR	0.149836		FRO	0.149836		1.23523	0.149836		-0.064465	0.149836
DOR	0.259686		FRO	0.259686		2.07324	0.259686		-0.02361	0.259686
DOR	0.251246		FRO	0.251246		1.32531	0.251246		-0.064465	0.251246
DOR	0.310219		FRO	0.310219		0.635875	0.310219		-0.049277	0.310219
DOR	0.117426		AGR	0.117426		3.23322	0.117426		-0.08563	0.117426
DOR	0.18325		AGR	0.18325		6.43333	0.18325		-0.049746	0.18325
DOR	0.201943		AGR	0.201943		3.2742	0.201943		-0.083139	0.201943
DOR	0.112413		AGR	0.112413		3.58304	0.112413		0.0017358	0.112413
DOR	0.211498		AGR	0.211498		4.08647	0.211498		-0.077059	0.211498
DOR	0.14209		AGR	0.14209		3.31491	0.14209		-0.087912	0.14209
VEN	0.252244		PAR	0.252244		2.07924	0.252244		0.0063158	0.252244
VEN	0.251552		PAR	0.251552		5.43304	0.251552		0.0063366	0.251552
VEN	0.31278		FRO	0.31278		2.58614	0.31278		-0.0030667	0.31278
VEN	0.259595		PAR	0.259595		5.39523	0.259595		0.0062272	0.259595
VEN	0.251212		FRO	0.251212		4.43692	0.251212		0.061261	0.251212
VEN	0.222474		PAR	0.222474		3.36047	0.222474		0.011178	0.222474
VEN	0.0257629		FRO	0.0257629		2.88319	0.0257629		0.0090645	0.0257629
VEN	0.195947		POL	0.195947		6.86661	0.195947		0.030301	0.195947
VEN	0.208854		FRO	0.208854		2.35617	0.208854		0.0097831	0.208854
VEN	0.105007		FRO	0.105007		4.32302	0.105007		-0.0090923	0.105007
VEN	0.199383		FRO	0.199383		2.65029	0.199383		-0.014692	0.199383
VEN	0.204698		FRO	0.204698		4.12061	0.204698		-0.029352	0.204698
VEN	0.227878		AGR	0.227878		1.72872	0.227878		-0.087322	0.227878
VEN	0.256221		FRO	0.256221		4.19032	0.256221		-0.047128	0.256221
VEN	0.160486		FRO	0.160486		4.43475	0.160486		0.008313	0.160486
VEN	0.107833		AGR	0.107833		3.81138	0.107833		0.050084	0.107833
VEN	0.168082		AGR	0.168082		1.57191	0.168082		0.045077	0.168082
VEN	0.17841		AGR	0.17841		2.85512	0.17841		0.0030205	0.17841
VEN	0.149766		AGR	0.149766		2.28594	0.149766		0.0039316	0.149766
VEN	0.175113		FRO	0.175113		2.9118	0.175113		-0.011913	0.175113
VEN	0.209029		FRO	0.209029		2.58642	0.209029		0.0059746	0.209029
VEN	0.214345		AGR	0.214345		1.45233	0.214345		0.0039316	0.214345
LIM	0.40496		POL	0.40496		8.87246	0.40496		0.056393	0.40496
LIM	0.175321		POL	0.175321		7.70657	0.175321		0.05052	0.175321
LIM	0.11416		POL	0.11416		9.19369	0.11416		0.0719	0.11416
LIM	0.280113		AGR	0.280113		9.80317	0.280113		0.055532	0.280113
LIM	0.193735		POL	0.193735		9.66102	0.193735		0.027532	0.193735
LIM	0.119021		FRO	0.119021		7.06758	0.119021		0.082709	0.119021
LIM	0.189609		FRO	0.189609		6.85047	0.189609		0.07014	0.189609
LIM	0.106545		PAR	0.106545		6.61458	0.106545		0.082179	0.106545
LIM	0.220403		FRO	0.220403		7.26902	0.220403		0.088719	0.220403
LIM	0.19246		FRO	0.19246		6.1403	0.19246		0.077898	0.19246
LIM	0.16235		FRO	0.16235		9.30648	0.16235		0.050514	0.16235
LIM	0.0853274		FRO	0.0853274		8.39655	0.0853274		0.029688	0.0853274
LIM	0.125667		PAR	0.125667		8.39051	0.125667		0.066288	0.125667
FP	0.249874		PAR	0.249874		9.00496	0.249874		0.0015279	0.249874
FP	0.272138		PAR	0.272138		6.18576	0.272138		0.0062272	0.272138
FP	0.323213		PAR	0.323213		9.88599	0.323213		0.0060972	0.323213
FP	0.267217		FRO	0.267217		9.47196	0.267217		-0.0097515	0.267217
FP	0.308351		FRO	0.308351		9.5391	0.308351		0.0027853	0.308351
FP	0.293897		FRO	0.293897		7.80785	0.293897		0.0062272	0.293897
FP	0.24413		FRO	0.24413		8.94143	0.24413		0.083834	0.24413
FP	0.043827		POL	0.043827		6.91458	0.043827		0.041586	0.043827
FP	0.232557		FRO	0.232557		10.2209	0.232557		-0.0083873	0.232557
FP	0.23617		FRO	0.23617		7.82334	0.23617		-0.0047203	0.23617
FP	0.262619		FRO	0.262619		7.11406	0.262619		0.008313	0.262619
FP	0.278207		PAR	0.278207		7.52562	0.278207		0.008313	0.278207
FP	0.213306		FRO	0.213306		7.15653	0.213306		0.008313	0.213306
FP	0.256152		FRO	0.256152		8.67691	0.256152		-0.014994	0.256152
FP	0.273492		AGR	0.273492		9.34771	0.273492		-0.065694	0.273492
FP	0.19946		FRO	0.19946		6.36868	0.19946		0.008313	0.19946
FP	0.215875		FRO	0.215875		6.31492	0.215875		0.022785	0.215875
FP	0.262724		FRO	0.262724		4.33711	0.262724		-0.024214	0.262724
FP	0.257344		FRO	0.257344		5.42986	0.257344		0.0059746	0.257344
FP	0.0351254		AGR	0.0351254		4.38005	0.0351254		0.040436	0.0351254
FP	0.131458		FRO	0.131458		6.41427	0.131458		0.039565	0.131458
FP	0.159709		FRO	0.159709		8.96484	0.159709		0.0039316	0.159709
DMN	0.267524		FRO	0.267524		10.5293	0.267524		0.079218	0.267524
DMN	0.260135		FRO	0.260135		11.0838	0.260135		0.080618	0.260135
DMN	0.237438		FRO	0.237438		8.84898	0.237438		0.086755	0.237438
DMN	0.246306		FRO	0.246306		10.7178	0.246306		0.054825	0.246306
DMN	0.249569		PAR	0.249569		4.17876	0.249569		0.011367	0.249569
DMN	0.280662		FRO	0.280662		11.1315	0.280662		0.076086	0.280662
DMN	0.307166		FRO	0.307166		8.23437	0.307166		0.038963	0.307166
DMN	0.340832		PAR	0.340832		3.69112	0.340832		0.011367	0.340832
DMN	0.340457		FRO	0.340457		4.10543	0.340457		0.032598	0.340457
DMN	0.36124		FRO	0.36124		6.88026	0.36124		0.060907	0.36124
DMN	0.284726		FRO	0.284726		3.40755	0.284726		0.036473	0.284726
DMN	0.328455		PAR	0.328455		7.63482	0.328455		0.0042776	0.328455
DMN	0.185936		PAR	0.185936		4.50871	0.185936		0.0042776	0.185936
DMN	0.283487		PAR	0.283487		11.288	0.283487		0.0042776	0.283487
DMN	0.330399		PAR	0.330399		9.83006	0.330399		0.0056297	0.330399
DMN	0.219236		PAR	0.219236		9.46894	0.219236		0.0042776	0.219236
DMN	0.29646		PAR	0.29646		10.2511	0.29646		0.0043498	0.29646
DMN	0.1431		POL	0.1431		9.72974	0.1431		0.051948	0.1431
DMN	0.114126		POL	0.114126		9.19481	0.114126		0.020187	0.114126
DMN	0.260492		POL	0.260492		11.2062	0.260492		0.083537	0.260492
DMN	0.233809		POL	0.233809		10.0337	0.233809		0.081228	0.233809
DMN	0.226798		POL	0.226798		9.74882	0.226798		-0.023591	0.226798
DMN	0.245111		FRO	0.245111		9.81642	0.245111		0.008313	0.245111
DMN	0.275407		FRO	0.275407		9.11585	0.275407		-0.018574	0.275407
DMN	0.358823		FRO	0.358823		10.3256	0.358823		0.011357	0.358823
DMN	0.329054		AGR	0.329054		9.67793	0.329054		0.06323	0.329054
DMN	0.271328		FRO	0.271328		8.41185	0.271328		-0.028511	0.271328
DMN	0.218092		FRO	0.218092		9.01602	0.218092		0.0056007	0.218092
DMN	0.224083		AGR	0.224083		6.11858	0.224083		0.035008	0.224083
DMN	0.280814		FRO	0.280814		10.2358	0.280814		0.0039316	0.280814
DMN	0.26997		FRO	0.26997		9.59341	0.26997		0.0045214	0.26997
DMN	0.24599		FRO	0.24599		8.82298	0.24599		0.0082178	0.24599
DMN	0.240021		FRO	0.240021		10.1885	0.240021		-0.005264	0.240021
DMN	0.17207		AGR	0.17207		9.51618	0.17207		-0.064139	0.17207
DMN	0.287869		FRO	0.287869		7.22351	0.287869		0.0039316	0.287869
DMN	0.213138		FRO	0.213138		10.1099	0.213138		0.0041453	0.213138
DMN	0.163954		AGR	0.163954		7.7694	0.163954		-0.071193	0.163954
DMN	0.17888		AGR	0.17888		9.65069	0.17888		-0.064139	0.17888
DMN	0.240031		AGR	0.240031		9.08523	0.240031		-0.012671	0.240031
DMN	0.255622		AGR	0.255622		7.71937	0.255622		0.0039316	0.255622
DMN	0.203094		AGR	0.203094		4.0923	0.203094		0.0039316	0.203094
DMN	0.280635		GRA	0.280635		8.65252	0.280635		0.0464	0.280635
DMN	0.222531		FRO	0.222531		7.85554	0.222531		0.0059746	0.222531
DMN	0.268975		FRO	0.268975		10.4025	0.268975		0.036912	0.268975
DMN	0.286996		GRA	0.286996		7.13773	0.286996		0.027204	0.286996
DMN	0.292875		FRO	0.292875		7.78358	0.292875		0.0059746	0.292875
DMN	0.268042		FRO	0.268042		10.9758	0.268042		0.009001	0.268042
DMN	0.283487		FRO	0.283487		10.7765	0.283487		0.04052	0.283487
DMN	0.223773		AGR	0.223773		9.82158	0.223773		0.063547	0.223773
DMN	0.213068		AGR	0.213068		8.50101	0.213068		0.067591	0.213068
DMN	0.275794		FRO	0.275794		10.5555	0.275794		0.0059746	0.275794
DMN	0.197288		FRO	0.197288		7.80024	0.197288		0.0059746	0.197288
VIS	0.300388		FRO	0.300388		2.89412	0.300388		0.074537	0.300388
VIS	0.142369		PAR	0.142369		5.44746	0.142369		0.082712	0.142369
VIS	0.330426		FRO	0.330426		1.4424	0.330426		0.074537	0.330426
VIS	0.344357		PAR	0.344357		1.23594	0.344357		0.064778	0.344357
VIS	0.294692		PAR	0.294692		1.23619	0.294692		0.038837	0.294692
VIS	0.284645		PAR	0.284645		1.01334	0.284645		0.02973	0.284645
VIS	0.239765		PAR	0.239765		3.56659	0.239765		0.058893	0.239765
VIS	0.299043		PAR	0.299043		2.11382	0.299043		-0.017317	0.299043
VIS	0.294941		PAR	0.294941		1.70331	0.294941		0.032937	0.294941
VIS	0.450114		PAR	0.450114		1.91269	0.450114		-0.023058	0.450114
VIS	0.308277		PAR	0.308277		1.02747	0.308277		-0.0013693	0.308277
VIS	0.344891		POL	0.344891		0.92406	0.344891		-0.0013693	0.344891
VIS	0.411		PAR	0.411		4.69158	0.411		-0.023058	0.411
VIS	0.26372		GRA	0.26372		1.4102	0.26372		0.020884	0.26372
VIS	0.343511		GRA	0.343511		1.89422	0.343511		-0.059151	0.343511
VIS	0.255568		PAR	0.255568		1.23979	0.255568		-0.012158	0.255568
VIS	0.26427		GRA	0.26427		4.15099	0.26427		0.021926	0.26427
VIS	0.413911		PAR	0.413911		1.79578	0.413911		-0.023058	0.413911
VIS	0.357291		GRA	0.357291		1.39815	0.357291		-0.081339	0.357291
VIS	0.369837		GRA	0.369837		1.51264	0.369837		-0.029027	0.369837
VIS	0.42261		PAR	0.42261		2.06498	0.42261		-0.023058	0.42261
VIS	0.305665		PAR	0.305665		1.34217	0.305665		-0.016907	0.305665
VIS	0.309713		PAR	0.309713		0.895828	0.309713		-0.070935	0.309713
VIS	0.326319		PAR	0.326319		1.22589	0.326319		-0.073364	0.326319
VIS	0.323541		PAR	0.323541		0.953411	0.323541		-0.11298	0.323541
VIS	0.350676		PAR	0.350676		1.0073	0.350676		-0.049338	0.350676
VIS	0.295797		PAR	0.295797		1.62031	0.295797		-0.02719	0.295797
VIS	0.320947		PAR	0.320947		1.06738	0.320947		-0.071395	0.320947
VIS	0.385479		PAR	0.385479		0.7329	0.385479		-0.085802	0.385479
VIS	0.279296		FRO	0.279296		1.15858	0.279296		-0.083699	0.279296
MOT	0.273243		GRA	0.273243		2.04308	0.273243		-0.0027901	0.273243
MOT	0.307374		FRO	0.307374		3.02991	0.307374		-0.0020998	0.307374
MOT	0.275643		PAR	0.275643		1.7344	0.275643		-0.019574	0.275643
MOT	0.273071		FRO	0.273071		1.59313	0.273071		0.012225	0.273071
MOT	0.294895		FRO	0.294895		0.859984	0.294895		0.018662	0.294895
MOT	0.288232		FRO	0.288232		0.962749	0.288232		0.032129	0.288232
MOT	0.327899		FRO	0.327899		1.708	0.327899		-0.0027901	0.327899
MOT	0.275332		FRO	0.275332		2.4704	0.275332		0.023352	0.275332
MOT	0.304557		PAR	0.304557		0.787646	0.304557		-0.041066	0.304557
MOT	0.284647		PAR	0.284647		1.02623	0.284647		-0.014273	0.284647
MOT	0.331904		PAR	0.331904		1.07774	0.331904		-0.079276	0.331904
MOT	0.2864		AGR	0.2864		1.42568	0.2864		-0.092259	0.2864
MOT	0.272612		PAR	0.272612		0.545838	0.272612		-0.016803	0.272612
MOT	0.338852		PAR	0.338852		0.866892	0.338852		-0.081891	0.338852
MOT	0.26347		AGR	0.26347		0.794154	0.26347		-0.090004	0.26347
MOT	0.354299		FRO	0.354299		0.564306	0.354299		-0.094952	0.354299
MOT	0.337804		FRO	0.337804		1.00401	0.337804		-0.062238	0.337804
MOT	0.33917		AGR	0.33917		0.899761	0.33917		-0.090148	0.33917
MOT	0.391389		FRO	0.391389		0.291931	0.391389		-0.081775	0.391389
MOT	0.162404		AGR	0.162404		2.37001	0.162404		0.010887	0.162404
MOT	0.396187		FRO	0.396187		0.1034	0.396187		-0.096768	0.396187
MOT	0.197872		AGR	0.197872		0.787557	0.197872		-0.090004	0.197872
MOT	0.406377		GRA	0.406377		0.0877253	0.406377		-0.096768	0.406377
MOT	0.179159		AGR	0.179159		0.336304	0.179159		-0.012036	0.179159
MOT	0.416726		FRO	0.416726		0.0586786	0.416726		-0.094566	0.416726
MOT	0.337787		AGR	0.337787		0.0808182	0.337787		-0.090004	0.337787
MOT	0.281364		FRO	0.281364		0.113273	0.281364		-0.096484	0.281364
MOT	0.276136		FRO	0.276136		0.50504	0.276136		-0.083699	0.276136
MOT	0.386244		FRO	0.386244		0.148306	0.386244		-0.095077	0.386244
MOT	0.266132		AGR	0.266132		0.215848	0.266132		-0.070872	0.266132
MOT	0.199828		AGR	0.199828		0.267224	0.199828		-0.090004	0.199828
MOT	0.272255		FRO	0.272255		0.217684	0.272255		-0.06143	0.272255
MOT	0.283345		AGR	0.283345		0.428243	0.283345		-0.090004	0.283345
MOT	0.296273		FRO	0.296273		0.523879	0.296273		-0.095265	0.296273
MOT	0.276126		FRO	0.276126		0.314808	0.276126		-0.093942	0.276126
MOT	0.227117		AGR	0.227117		0.627112	0.227117		-0.022825	0.227117
MOT	0.298307		FRO	0.298307		0.472908	0.298307		-0.079291	0.298307
MOT	0.331533		AGR	0.331533		0.178977	0.331533		-0.075928	0.331533
MOT	0.328404		AGR	0.328404		0.150321	0.328404		-0.090004	0.328404
MOT	0.315708		FRO	0.315708		0.15365	0.315708		-0.096108	0.315708
DOR	0.227374		FRO	0.227374		3.41059	0.227374		0.081821	0.227374
DOR	0.096524		FRO	0.096524		2.77887	0.096524		0.080984	0.096524
DOR	0.227015		FRO	0.227015		2.39108	0.227015		0.018432	0.227015
DOR	0.253065		PAR	0.253065		4.40936	0.253065		-0.013063	0.253065
DOR	0.324148		FRO	0.324148		4.54658	0.324148		-0.059248	0.324148
DOR	0.322479		FRO	0.322479		3.67827	0.322479		-0.016803	0.322479
DOR	0.287931		FRO	0.287931		2.56431	0.287931		-0.083699	0.287931
DOR	0.344112		FRO	0.344112		3.56475	0.344112		-0.033929	0.344112
DOR	0.38		FRO	0.38		2.07754	0.38		-0.030797	0.38
DOR	0.305969		FRO	0.305969		5.59721	0.305969		-0.083699	0.305969
DOR	0.320496		FRO	0.320496		5.31491	0.320496		-0.064863	0.320496
DOR	0.281548		FRO	0.281548		2.7265	0.281548		-0.083699	0.281548
DOR	0.327635		FRO	0.327635		0.548601	0.327635		-0.082353	0.327635
DOR	0.22321		FRO	0.22321		2.74284	0.22321		-0.083699	0.22321
DOR	0.293807		FRO	0.293807		5.00855	0.293807		-0.046732	0.293807
DOR	0.170552		FRO	0.170552		1.35988	0.170552		-0.083699	0.170552
DOR	0.228131		FRO	0.228131		2.52233	0.228131		-0.032464	0.228131
DOR	0.262806		FRO	0.262806		2.01068	0.262806		-0.079644	0.262806
DOR	0.268497		FRO	0.268497		0.942831	0.268497		-0.083699	0.268497
DOR	0.125232		AGR	0.125232		1.92205	0.125232		-0.086163	0.125232
DOR	0.174915		AGR	0.174915		3.48965	0.174915		-0.064655	0.174915
DOR	0.190534		AGR	0.190534		1.83699	0.190534		0.0015138	0.190534
DOR	0.173626		AGR	0.173626		3.62544	0.173626		-0.06961	0.173626
VEN	0.290005		FRO	0.290005		4.17995	0.290005		0.039032	0.290005
VEN	0.317901		FRO	0.317901		3.86898	0.317901		0.039694	0.317901
VEN	0.287228		PAR	0.287228		3.77498	0.287228		-0.0035251	0.287228
VEN	0.25433		PAR	0.25433		2.34155	0.25433		-0.01551	0.25433
VEN	0.290367		PAR	0.290367		2.00904	0.290367		-0.016803	0.290367
VEN	0.252608		PAR	0.252608		3.35196	0.252608		-0.016803	0.252608
VEN	0.305991		PAR	0.305991		6.24201	0.305991		-0.016803	0.305991
VEN	0.144681		AGR	0.144681		2.83797	0.144681		-0.085449	0.144681
VEN	0.0654197		FRO	0.0654197		3.08728	0.0654197		0.020398	0.0654197
VEN	0.189934		FRO	0.189934		2.87954	0.189934		0.03642	0.189934
VEN	0.18977		FRO	0.18977		2.33349	0.18977		0.026802	0.18977
VEN	0.229817		FRO	0.229817		2.26434	0.229817		0.03642	0.229817
VEN	0.14264		FRO	0.14264		5.39104	0.14264		0.013999	0.14264
VEN	0.205566		FRO	0.205566		2.53832	0.205566		-0.0032228	0.205566
VEN	0.220308		AGR	0.220308		2.37481	0.220308		-0.061195	0.220308
VEN	0.227285		FRO	0.227285		4.24074	0.227285		-0.0018615	0.227285
VEN	0.146065		FRO	0.146065		4.60942	0.146065		0.037432	0.146065
VEN	0.0833062		AGR	0.0833062		3.15372	0.0833062		0.048975	0.0833062
VEN	0.136061		AGR	0.136061		1.74666	0.136061		0.040971	0.136061
VEN	0.158814		AGR	0.158814		4.61568	0.158814		-0.0040738	0.158814
VEN	0.156716		AGR	0.156716		2.99307	0.156716		0.029367	0.156716
VEN	0.187445		FRO	0.187445		1.98778	0.187445		-0.03437	0.187445
VEN	0.174879		AGR	0.174879		0.999872	0.174879		-0.070872	0.174879
VEN	0.207663		AGR	0.207663		1.65771	0.207663		0.019729	0.207663
VEN	0.180572		AGR	0.180572		2.47411	0.180572		0.029367	0.180572
LIM	0.353257		POL	0.353257		6.84032	0.353257		0.063553	0.353257
LIM	0.183356		POL	0.183356		6.61582	0.183356		0.067474	0.183356
LIM	0.123762		POL	0.123762		10.037	0.123762		0.083298	0.123762
LIM	0.269181		POL	0.269181		7.95646	0.269181		0.075507	0.269181
LIM	0.331272		AGR	0.331272		8.96252	0.331272		0.068151	0.331272
LIM	0.174811		POL	0.174811		10.104	0.174811		0.061315	0.174811
LIM	0.0934242		FRO	0.0934242		5.42827	0.0934242		0.082616	0.0934242
LIM	0.170881		FRO	0.170881		9.00771	0.170881		0.087449	0.170881
LIM	0.155894		FRO	0.155894		9.78965	0.155894		0.067968	0.155894
LIM	0.161343		FRO	0.161343		5.46387	0.161343		0.078216	0.161343
LIM	0.199859		FRO	0.199859		7.89406	0.199859		0.053514	0.199859
LIM	0.210067		FRO	0.210067		4.54122	0.210067		0.084469	0.210067
LIM	0.13976		PAR	0.13976		7.67934	0.13976		0.071903	0.13976
FP	0.345696		PAR	0.345696		9.96939	0.345696		-0.013063	0.345696
FP	0.353802		FRO	0.353802		8.15216	0.353802		-0.015521	0.353802
FP	0.244332		FRO	0.244332		7.77798	0.244332		-0.028956	0.244332
FP	0.309167		FRO	0.309167		6.47728	0.309167		-0.016803	0.309167
FP	0.339119		FRO	0.339119		9.4451	0.339119		-0.013708	0.339119
FP	0.276878		FRO	0.276878		8.66577	0.276878		-0.016069	0.276878
FP	0.224119		FRO	0.224119		8.82571	0.224119		0.084325	0.224119
FP	0.197724		FRO	0.197724		8.21957	0.197724		0.082464	0.197724
FP	0.200638		FRO	0.200638		6.97048	0.200638		0.057825	0.200638
FP	0.167065		POL	0.167065		8.13175	0.167065		0.049621	0.167065
FP	0.236806		FRO	0.236806		9.18369	0.236806		0.025927	0.236806
FP	0.215687		PAR	0.215687		9.32545	0.215687		0.037432	0.215687
FP	0.177063		FRO	0.177063		5.09777	0.177063		-0.0053518	0.177063
FP	0.242039		FRO	0.242039		6.75681	0.242039		0.037432	0.242039
FP	0.243258		FRO	0.243258		7.72288	0.243258		0.023046	0.243258
FP	0.193036		FRO	0.193036		6.04133	0.193036		0.010661	0.193036
FP	0.261198		FRO	0.261198		7.76357	0.261198		0.037432	0.261198
FP	0.257745		FRO	0.257745		7.92621	0.257745		0.037432	0.257745
FP	0.233698		AGR	0.233698		8.59124	0.233698		-0.058633	0.233698
FP	0.238419		FRO	0.238419		6.19293	0.238419		0.035319	0.238419
FP	0.198124		AGR	0.198124		9.7173	0.198124		-0.0553	0.198124
FP	0.190003		AGR	0.190003		5.97209	0.190003		-0.068239	0.190003
FP	0.212097		AGR	0.212097		8.67515	0.212097		-0.068239	0.212097
FP	0.140411		AGR	0.140411		5.5453	0.140411		0.0098458	0.140411
FP	0.279834		FRO	0.279834		6.55845	0.279834		-0.02423	0.279834
FP	0.261967		FRO	0.261967		9.6901	0.261967		-0.02423	0.261967
FP	0.144395		FRO	0.144395		5.78215	0.144395		0.01993	0.144395
FP	0.0527509		AGR	0.0527509		6.06707	0.0527509		0.025503	0.0527509
FP	0.192567		FRO	0.192567		6.91722	0.192567		0.044839	0.192567
FP	0.137282		FRO	0.137282		8.64617	0.137282		0.029367	0.137282
DMN	0.374491		PAR	0.374491		6.70165	0.374491		-0.013063	0.374491
DMN	0.274779		PAR	0.274779		2.89921	0.274779		-0.013063	0.274779
DMN	0.2481		PAR	0.2481		9.75614	0.2481		-0.013063	0.2481
DMN	0.325394		PAR	0.325394		9.35365	0.325394		-0.013233	0.325394
DMN	0.259387		PAR	0.259387		9.07414	0.259387		-0.013063	0.259387
DMN	0.21852		FRO	0.21852		10.149	0.21852		0.070002	0.21852
DMN	0.196035		FRO	0.196035		10.3451	0.196035		0.080273	0.196035
DMN	0.16841		PAR	0.16841		5.7329	0.16841		-0.0027901	0.16841
DMN	0.228825		FRO	0.228825		8.0475	0.228825		0.023024	0.228825
DMN	0.245737		FRO	0.245737		11.0462	0.245737		0.07957	0.245737
DMN	0.312211		FRO	0.312211		6.67545	0.312211		0.029655	0.312211
DMN	0.316825		FRO	0.316825		9.5257	0.316825		0.065874	0.316825
DMN	0.331748		FRO	0.331748		6.63666	0.331748		0.036956	0.331748
DMN	0.107499		POL	0.107499		9.69611	0.107499		0.072664	0.107499
DMN	0.088199		POL	0.088199		9.50999	0.088199		0.061154	0.088199
DMN	0.205345		POL	0.205345		8.75681	0.205345		-0.0039909	0.205345
DMN	0.262009		FRO	0.262009		7.5078	0.262009		-0.0086029	0.262009
DMN	0.184758		POL	0.184758		10.6781	0.184758		0.076887	0.184758
DMN	0.310966		FRO	0.310966		10.482	0.310966		0.038733	0.310966
DMN	0.254154		AGR	0.254154		8.27569	0.254154		0.065299	0.254154
DMN	0.289591		FRO	0.289591		10.5919	0.289591		0.029367	0.289591
DMN	0.263871		FRO	0.263871		9.85199	0.263871		0.033089	0.263871
DMN	0.187787		AGR	0.187787		4.34278	0.187787		0.038873	0.187787
DMN	0.274956		FRO	0.274956		9.90506	0.274956		0.029367	0.274956
DMN	0.269588		FRO	0.269588		9.36473	0.269588		0.030289	0.269588
DMN	0.219354		FRO	0.219354		10.5513	0.219354		0.029367	0.219354
DMN	0.212237		FRO	0.212237		9.62196	0.212237		0.019392	0.212237
DMN	0.241473		FRO	0.241473		9.02192	0.241473		0.029367	0.241473
DMN	0.226787		AGR	0.226787		9.75588	0.226787		0.016907	0.226787
DMN	0.153182		AGR	0.153182		6.94602	0.153182		0.029367	0.153182
DMN	0.242196		PAR	0.242196		7.57054	0.242196		-0.0087632	0.242196
DMN	0.347899		GRA	0.347899		6.87371	0.347899		0.017203	0.347899
DMN	0.324304		FRO	0.324304		6.23911	0.324304		-0.02423	0.324304
DMN	0.253616		AGR	0.253616		10.4045	0.253616		0.0044496	0.253616
DMN	0.301265		FRO	0.301265		10.0927	0.301265		-0.02423	0.301265
DMN	0.232754		AGR	0.232754		9.87229	0.232754		0.019127	0.232754
DMN	0.211897		AGR	0.211897		8.78853	0.211897		0.04806	0.211897
DMN	0.288304		FRO	0.288304		11.0083	0.288304		-0.022495	0.288304
DMN	0.211466		FRO	0.211466		5.38355	0.211466		-0.02423	0.211466

## Sheet: Supplemental Figure 5
Supplemental Figure 5A			Supplemental Figure 5B			Supplemental Figure 5C			Supplemental Figure 5D
Resting-State Networks	Temporal Structure-Function Coupling Variance		Cyto-Architectonic Classes	Temporal Structure-Function Coupling Variance		Principal Functional Gradient	Temporal Structure-Function Coupling Variance		BigBrain Gradient	Temporal Structure-Function Coupling Variance
VIS	0.00384096		FRO	0.00384096		3.00984	0.00384096		0.074254	0.00384096
VIS	0.00341329		PAR	0.00341329		6.00553	0.00341329		0.07955	0.00341329
VIS	0.00220431		PAR	0.00220431		1.36546	0.00220431		0.074254	0.00220431
VIS	0.002484		PAR	0.002484		1.32652	0.002484		0.025642	0.002484
VIS	0.00176114		PAR	0.00176114		1.08703	0.00176114		0.041587	0.00176114
VIS	0.00315926		PAR	0.00315926		2.03415	0.00315926		0.016864	0.00315926
VIS	0.00415944		PAR	0.00415944		4.66233	0.00415944		0.066565	0.00415944
VIS	0.00196309		PAR	0.00196309		1.60794	0.00196309		0.029008	0.00196309
VIS	0.00405084		PAR	0.00405084		1.82374	0.00405084		-0.010441	0.00405084
VIS	0.00259201		PAR	0.00259201		0.918804	0.00259201		-0.0008795	0.00259201
VIS	0.00212004		POL	0.00212004		0.989204	0.00212004		-0.0008795	0.00212004
VIS	0.00528876		PAR	0.00528876		5.05476	0.00528876		-0.020565	0.00528876
VIS	0.00433656		GRA	0.00433656		1.63041	0.00433656		0.035694	0.00433656
VIS	0.00252922		PAR	0.00252922		2.25366	0.00252922		-0.020565	0.00252922
VIS	0.00372075		GRA	0.00372075		2.75093	0.00372075		-0.033965	0.00372075
VIS	0.00345628		GRA	0.00345628		1.79572	0.00345628		0.00064133	0.00345628
VIS	0.00228747		PAR	0.00228747		1.24884	0.00228747		-0.0131	0.00228747
VIS	0.0030677		GRA	0.0030677		1.46146	0.0030677		-0.069238	0.0030677
VIS	0.0033012		PAR	0.0033012		2.94674	0.0033012		-0.020565	0.0033012
VIS	0.00437072		GRA	0.00437072		5.12953	0.00437072		0.039922	0.00437072
VIS	0.00199359		GRA	0.00199359		1.32081	0.00199359		-0.07519	0.00199359
VIS	0.00244618		GRA	0.00244618		1.86152	0.00244618		-0.030583	0.00244618
VIS	0.00196753		PAR	0.00196753		1.27204	0.00196753		-0.0083542	0.00196753
VIS	0.00298764		PAR	0.00298764		0.874972	0.00298764		-0.038763	0.00298764
VIS	0.00231611		PAR	0.00231611		0.896378	0.00231611		-0.079471	0.00231611
VIS	0.00205744		PAR	0.00205744		1.66601	0.00205744		-0.058631	0.00205744
VIS	0.00149081		PAR	0.00149081		1.12311	0.00149081		-0.038458	0.00149081
VIS	0.00179532		PAR	0.00179532		3.14897	0.00179532		0.0042776	0.00179532
VIS	0.00175254		PAR	0.00175254		0.755652	0.00175254		-0.064465	0.00175254
VIS	0.00221849		FRO	0.00221849		1.08256	0.00221849		-0.049336	0.00221849
VIS	0.00221066		FRO	0.00221066		1.41785	0.00221066		-0.064465	0.00221066
MOT	0.0024315		PAR	0.0024315		2.07286	0.0024315		-0.019726	0.0024315
MOT	0.00281156		PAR	0.00281156		1.8517	0.00281156		-0.013814	0.00281156
MOT	0.00307088		FRO	0.00307088		1.34344	0.00307088		-0.027563	0.00307088
MOT	0.00290362		FRO	0.00290362		1.18629	0.00290362		-0.011112	0.00290362
MOT	0.00355946		PAR	0.00355946		0.931908	0.00355946		0.0010884	0.00355946
MOT	0.00353094		FRO	0.00353094		1.9552	0.00353094		0.011262	0.00353094
MOT	0.00321724		PAR	0.00321724		1.42301	0.00321724		-0.00016779	0.00321724
MOT	0.00395492		PAR	0.00395492		0.756977	0.00395492		-0.08448	0.00395492
MOT	0.0029149		AGR	0.0029149		1.11699	0.0029149		-0.088545	0.0029149
MOT	0.00281019		PAR	0.00281019		0.727296	0.00281019		-0.0084474	0.00281019
MOT	0.00283361		PAR	0.00283361		1.53052	0.00283361		-0.05973	0.00283361
MOT	0.0035312		AGR	0.0035312		0.613824	0.0035312		-0.088659	0.0035312
MOT	0.00455379		GRA	0.00455379		0.38683	0.00455379		-0.086712	0.00455379
MOT	0.00550789		FRO	0.00550789		0.580873	0.00550789		-0.087793	0.00550789
MOT	0.00322658		FRO	0.00322658		0.954083	0.00322658		-0.06735	0.00322658
MOT	0.00272448		AGR	0.00272448		1.51534	0.00272448		-0.089789	0.00272448
MOT	0.00382718		FRO	0.00382718		0.528194	0.00382718		-0.087271	0.00382718
MOT	0.00382073		AGR	0.00382073		0.508466	0.00382073		-0.025922	0.00382073
MOT	0.00393447		AGR	0.00393447		0.710292	0.00393447		-0.089639	0.00393447
MOT	0.00360444		GRA	0.00360444		0.0463732	0.00360444		-0.086712	0.00360444
MOT	0.0037418		FRO	0.0037418		0.0554157	0.0037418		-0.086712	0.0037418
MOT	0.00507302		FRO	0.00507302		0.0578094	0.00507302		-0.088066	0.00507302
MOT	0.00426489		FRO	0.00426489		0.586717	0.00426489		-0.09149	0.00426489
MOT	0.00344249		AGR	0.00344249		0.157173	0.00344249		-0.095239	0.00344249
MOT	0.00238992		AGR	0.00238992		0.77003	0.00238992		-0.0084647	0.00238992
MOT	0.00302482		AGR	0.00302482		0.0908213	0.00302482		-0.089789	0.00302482
MOT	0.00194216		FRO	0.00194216		0.629386	0.00194216		-0.064465	0.00194216
MOT	0.00315533		FRO	0.00315533		0.140627	0.00315533		-0.087202	0.00315533
MOT	0.00262889		FRO	0.00262889		0.0944491	0.00262889		-0.083399	0.00262889
MOT	0.00191595		AGR	0.00191595		0.457381	0.00191595		-0.079748	0.00191595
MOT	0.00301805		AGR	0.00301805		0.3886	0.00301805		-0.089789	0.00301805
MOT	0.00359111		GRA	0.00359111		0.229905	0.00359111		-0.077412	0.00359111
MOT	0.00273241		AGR	0.00273241		0.184071	0.00273241		-0.091349	0.00273241
MOT	0.00270232		AGR	0.00270232		0.381802	0.00270232		-0.050739	0.00270232
MOT	0.00317009		FRO	0.00317009		0.407479	0.00317009		-0.087259	0.00317009
MOT	0.00298178		FRO	0.00298178		0.320597	0.00298178		-0.081041	0.00298178
MOT	0.00360129		AGR	0.00360129		0.149993	0.00360129		-0.089789	0.00360129
DOR	0.00350797		FRO	0.00350797		3.74824	0.00350797		0.081753	0.00350797
DOR	0.00229449		FRO	0.00229449		4.9238	0.00229449		0.084502	0.00229449
DOR	0.00290729		PAR	0.00290729		3.58656	0.00290729		0.084747	0.00290729
DOR	0.0034331		PAR	0.0034331		2.1434	0.0034331		0.018395	0.0034331
DOR	0.00254055		FRO	0.00254055		3.79915	0.00254055		-0.049189	0.00254055
DOR	0.00295686		FRO	0.00295686		3.69768	0.00295686		0.0062272	0.00295686
DOR	0.00259319		FRO	0.00259319		4.96327	0.00259319		-0.062971	0.00259319
DOR	0.00452865		FRO	0.00452865		1.99351	0.00452865		-0.046881	0.00452865
DOR	0.00322108		FRO	0.00322108		4.99182	0.00322108		-0.05412	0.00322108
DOR	0.00401978		FRO	0.00401978		4.64113	0.00401978		-0.064465	0.00401978
DOR	0.00344836		FRO	0.00344836		1.00519	0.00344836		-0.051956	0.00344836
DOR	0.00371635		FRO	0.00371635		1.00724	0.00371635		-0.064465	0.00371635
DOR	0.0023374		FRO	0.0023374		3.19475	0.0023374		-0.062535	0.0023374
DOR	0.00300958		FRO	0.00300958		1.23523	0.00300958		-0.064465	0.00300958
DOR	0.00197182		FRO	0.00197182		2.07324	0.00197182		-0.02361	0.00197182
DOR	0.00178087		FRO	0.00178087		1.32531	0.00178087		-0.064465	0.00178087
DOR	0.00287645		FRO	0.00287645		0.635875	0.00287645		-0.049277	0.00287645
DOR	0.00229708		AGR	0.00229708		3.23322	0.00229708		-0.08563	0.00229708
DOR	0.00167349		AGR	0.00167349		6.43333	0.00167349		-0.049746	0.00167349
DOR	0.00243248		AGR	0.00243248		3.2742	0.00243248		-0.083139	0.00243248
DOR	0.00214973		AGR	0.00214973		3.58304	0.00214973		0.0017358	0.00214973
DOR	0.00246775		AGR	0.00246775		4.08647	0.00246775		-0.077059	0.00246775
DOR	0.00297759		AGR	0.00297759		3.31491	0.00297759		-0.087912	0.00297759
VEN	0.00189661		PAR	0.00189661		2.07924	0.00189661		0.0063158	0.00189661
VEN	0.00341712		PAR	0.00341712		5.43304	0.00341712		0.0063366	0.00341712
VEN	0.00252201		FRO	0.00252201		2.58614	0.00252201		-0.0030667	0.00252201
VEN	0.00194667		PAR	0.00194667		5.39523	0.00194667		0.0062272	0.00194667
VEN	0.00614401		FRO	0.00614401		4.43692	0.00614401		0.061261	0.00614401
VEN	0.00534693		PAR	0.00534693		3.36047	0.00534693		0.011178	0.00534693
VEN	0.00435228		FRO	0.00435228		2.88319	0.00435228		0.0090645	0.00435228
VEN	0.00557709		POL	0.00557709		6.86661	0.00557709		0.030301	0.00557709
VEN	0.00312543		FRO	0.00312543		2.35617	0.00312543		0.0097831	0.00312543
VEN	0.00348774		FRO	0.00348774		4.32302	0.00348774		-0.0090923	0.00348774
VEN	0.0023301		FRO	0.0023301		2.65029	0.0023301		-0.014692	0.0023301
VEN	0.00285158		FRO	0.00285158		4.12061	0.00285158		-0.029352	0.00285158
VEN	0.00198593		AGR	0.00198593		1.72872	0.00198593		-0.087322	0.00198593
VEN	0.00229627		FRO	0.00229627		4.19032	0.00229627		-0.047128	0.00229627
VEN	0.00355884		FRO	0.00355884		4.43475	0.00355884		0.008313	0.00355884
VEN	0.00326506		AGR	0.00326506		3.81138	0.00326506		0.050084	0.00326506
VEN	0.00239155		AGR	0.00239155		1.57191	0.00239155		0.045077	0.00239155
VEN	0.00242436		AGR	0.00242436		2.85512	0.00242436		0.0030205	0.00242436
VEN	0.00228338		AGR	0.00228338		2.28594	0.00228338		0.0039316	0.00228338
VEN	0.00197626		FRO	0.00197626		2.9118	0.00197626		-0.011913	0.00197626
VEN	0.00266221		FRO	0.00266221		2.58642	0.00266221		0.0059746	0.00266221
VEN	0.00209075		AGR	0.00209075		1.45233	0.00209075		0.0039316	0.00209075
LIM	0.0199183		POL	0.0199183		8.87246	0.0199183		0.056393	0.0199183
LIM	0.0102274		POL	0.0102274		7.70657	0.0102274		0.05052	0.0102274
LIM	0.00828856		POL	0.00828856		9.19369	0.00828856		0.0719	0.00828856
LIM	0.0112702		AGR	0.0112702		9.80317	0.0112702		0.055532	0.0112702
LIM	0.00571002		POL	0.00571002		9.66102	0.00571002		0.027532	0.00571002
LIM	0.00453419		FRO	0.00453419		7.06758	0.00453419		0.082709	0.00453419
LIM	0.00706571		FRO	0.00706571		6.85047	0.00706571		0.07014	0.00706571
LIM	0.00747443		PAR	0.00747443		6.61458	0.00747443		0.082179	0.00747443
LIM	0.00468326		FRO	0.00468326		7.26902	0.00468326		0.088719	0.00468326
LIM	0.00532562		FRO	0.00532562		6.1403	0.00532562		0.077898	0.00532562
LIM	0.00224097		FRO	0.00224097		9.30648	0.00224097		0.050514	0.00224097
LIM	0.0058812		FRO	0.0058812		8.39655	0.0058812		0.029688	0.0058812
LIM	0.00369449		PAR	0.00369449		8.39051	0.00369449		0.066288	0.00369449
FP	0.002651		PAR	0.002651		9.00496	0.002651		0.0015279	0.002651
FP	0.00236539		PAR	0.00236539		6.18576	0.00236539		0.0062272	0.00236539
FP	0.00207656		PAR	0.00207656		9.88599	0.00207656		0.0060972	0.00207656
FP	0.00257836		FRO	0.00257836		9.47196	0.00257836		-0.0097515	0.00257836
FP	0.00232606		FRO	0.00232606		9.5391	0.00232606		0.0027853	0.00232606
FP	0.00248571		FRO	0.00248571		7.80785	0.00248571		0.0062272	0.00248571
FP	0.00298797		FRO	0.00298797		8.94143	0.00298797		0.083834	0.00298797
FP	0.00600792		POL	0.00600792		6.91458	0.00600792		0.041586	0.00600792
FP	0.00355044		FRO	0.00355044		10.2209	0.00355044		-0.0083873	0.00355044
FP	0.00361957		FRO	0.00361957		7.82334	0.00361957		-0.0047203	0.00361957
FP	0.00257214		FRO	0.00257214		7.11406	0.00257214		0.008313	0.00257214
FP	0.00386902		PAR	0.00386902		7.52562	0.00386902		0.008313	0.00386902
FP	0.00245273		FRO	0.00245273		7.15653	0.00245273		0.008313	0.00245273
FP	0.00420803		FRO	0.00420803		8.67691	0.00420803		-0.014994	0.00420803
FP	0.00263965		AGR	0.00263965		9.34771	0.00263965		-0.065694	0.00263965
FP	0.00312721		FRO	0.00312721		6.36868	0.00312721		0.008313	0.00312721
FP	0.00491707		FRO	0.00491707		6.31492	0.00491707		0.022785	0.00491707
FP	0.00261974		FRO	0.00261974		4.33711	0.00261974		-0.024214	0.00261974
FP	0.00269445		FRO	0.00269445		5.42986	0.00269445		0.0059746	0.00269445
FP	0.00596279		AGR	0.00596279		4.38005	0.00596279		0.040436	0.00596279
FP	0.00445685		FRO	0.00445685		6.41427	0.00445685		0.039565	0.00445685
FP	0.00427851		FRO	0.00427851		8.96484	0.00427851		0.0039316	0.00427851
DMN	0.00228285		FRO	0.00228285		10.5293	0.00228285		0.079218	0.00228285
DMN	0.00241876		FRO	0.00241876		11.0838	0.00241876		0.080618	0.00241876
DMN	0.0029986		FRO	0.0029986		8.84898	0.0029986		0.086755	0.0029986
DMN	0.00250937		FRO	0.00250937		10.7178	0.00250937		0.054825	0.00250937
DMN	0.00309888		PAR	0.00309888		4.17876	0.00309888		0.011367	0.00309888
DMN	0.00247733		FRO	0.00247733		11.1315	0.00247733		0.076086	0.00247733
DMN	0.00368037		FRO	0.00368037		8.23437	0.00368037		0.038963	0.00368037
DMN	0.00335389		PAR	0.00335389		3.69112	0.00335389		0.011367	0.00335389
DMN	0.00445143		FRO	0.00445143		4.10543	0.00445143		0.032598	0.00445143
DMN	0.00350568		FRO	0.00350568		6.88026	0.00350568		0.060907	0.00350568
DMN	0.00571129		FRO	0.00571129		3.40755	0.00571129		0.036473	0.00571129
DMN	0.0026822		PAR	0.0026822		7.63482	0.0026822		0.0042776	0.0026822
DMN	0.00318341		PAR	0.00318341		4.50871	0.00318341		0.0042776	0.00318341
DMN	0.00169602		PAR	0.00169602		11.288	0.00169602		0.0042776	0.00169602
DMN	0.00298418		PAR	0.00298418		9.83006	0.00298418		0.0056297	0.00298418
DMN	0.002169		PAR	0.002169		9.46894	0.002169		0.0042776	0.002169
DMN	0.00206472		PAR	0.00206472		10.2511	0.00206472		0.0043498	0.00206472
DMN	0.00420614		POL	0.00420614		9.72974	0.00420614		0.051948	0.00420614
DMN	0.00643168		POL	0.00643168		9.19481	0.00643168		0.020187	0.00643168
DMN	0.00665759		POL	0.00665759		11.2062	0.00665759		0.083537	0.00665759
DMN	0.00690752		POL	0.00690752		10.0337	0.00690752		0.081228	0.00690752
DMN	0.00318111		POL	0.00318111		9.74882	0.00318111		-0.023591	0.00318111
DMN	0.00329761		FRO	0.00329761		9.81642	0.00329761		0.008313	0.00329761
DMN	0.0035546		FRO	0.0035546		9.11585	0.0035546		-0.018574	0.0035546
DMN	0.00479812		FRO	0.00479812		10.3256	0.00479812		0.011357	0.00479812
DMN	0.00404434		AGR	0.00404434		9.67793	0.00404434		0.06323	0.00404434
DMN	0.00426124		FRO	0.00426124		8.41185	0.00426124		-0.028511	0.00426124
DMN	0.00615956		FRO	0.00615956		9.01602	0.00615956		0.0056007	0.00615956
DMN	0.00572113		AGR	0.00572113		6.11858	0.00572113		0.035008	0.00572113
DMN	0.00425106		FRO	0.00425106		10.2358	0.00425106		0.0039316	0.00425106
DMN	0.00317019		FRO	0.00317019		9.59341	0.00317019		0.0045214	0.00317019
DMN	0.00369896		FRO	0.00369896		8.82298	0.00369896		0.0082178	0.00369896
DMN	0.00452406		FRO	0.00452406		10.1885	0.00452406		-0.005264	0.00452406
DMN	0.00290635		AGR	0.00290635		9.51618	0.00290635		-0.064139	0.00290635
DMN	0.00247508		FRO	0.00247508		7.22351	0.00247508		0.0039316	0.00247508
DMN	0.00298942		FRO	0.00298942		10.1099	0.00298942		0.0041453	0.00298942
DMN	0.00254355		AGR	0.00254355		7.7694	0.00254355		-0.071193	0.00254355
DMN	0.00196121		AGR	0.00196121		9.65069	0.00196121		-0.064139	0.00196121
DMN	0.00221726		AGR	0.00221726		9.08523	0.00221726		-0.012671	0.00221726
DMN	0.00294242		AGR	0.00294242		7.71937	0.00294242		0.0039316	0.00294242
DMN	0.00441684		AGR	0.00441684		4.0923	0.00441684		0.0039316	0.00441684
DMN	0.00360394		GRA	0.00360394		8.65252	0.00360394		0.0464	0.00360394
DMN	0.00309065		FRO	0.00309065		7.85554	0.00309065		0.0059746	0.00309065
DMN	0.00332131		FRO	0.00332131		10.4025	0.00332131		0.036912	0.00332131
DMN	0.00536257		GRA	0.00536257		7.13773	0.00536257		0.027204	0.00536257
DMN	0.0033606		FRO	0.0033606		7.78358	0.0033606		0.0059746	0.0033606
DMN	0.00283487		FRO	0.00283487		10.9758	0.00283487		0.009001	0.00283487
DMN	0.00229103		FRO	0.00229103		10.7765	0.00229103		0.04052	0.00229103
DMN	0.00373471		AGR	0.00373471		9.82158	0.00373471		0.063547	0.00373471
DMN	0.00480734		AGR	0.00480734		8.50101	0.00480734		0.067591	0.00480734
DMN	0.00303562		FRO	0.00303562		10.5555	0.00303562		0.0059746	0.00303562
DMN	0.00360445		FRO	0.00360445		7.80024	0.00360445		0.0059746	0.00360445
VIS	0.00422318		FRO	0.00422318		2.89412	0.00422318		0.074537	0.00422318
VIS	0.00381722		PAR	0.00381722		5.44746	0.00381722		0.082712	0.00381722
VIS	0.00271371		FRO	0.00271371		1.4424	0.00271371		0.074537	0.00271371
VIS	0.00314035		PAR	0.00314035		1.23594	0.00314035		0.064778	0.00314035
VIS	0.00228414		PAR	0.00228414		1.23619	0.00228414		0.038837	0.00228414
VIS	0.00226979		PAR	0.00226979		1.01334	0.00226979		0.02973	0.00226979
VIS	0.00431177		PAR	0.00431177		3.56659	0.00431177		0.058893	0.00431177
VIS	0.0044161		PAR	0.0044161		2.11382	0.0044161		-0.017317	0.0044161
VIS	0.00191875		PAR	0.00191875		1.70331	0.00191875		0.032937	0.00191875
VIS	0.0039257		PAR	0.0039257		1.91269	0.0039257		-0.023058	0.0039257
VIS	0.00197459		PAR	0.00197459		1.02747	0.00197459		-0.0013693	0.00197459
VIS	0.00312618		POL	0.00312618		0.92406	0.00312618		-0.0013693	0.00312618
VIS	0.00671453		PAR	0.00671453		4.69158	0.00671453		-0.023058	0.00671453
VIS	0.00307094		GRA	0.00307094		1.4102	0.00307094		0.020884	0.00307094
VIS	0.0040259		GRA	0.0040259		1.89422	0.0040259		-0.059151	0.0040259
VIS	0.00255644		PAR	0.00255644		1.23979	0.00255644		-0.012158	0.00255644
VIS	0.00453136		GRA	0.00453136		4.15099	0.00453136		0.021926	0.00453136
VIS	0.00243509		PAR	0.00243509		1.79578	0.00243509		-0.023058	0.00243509
VIS	0.00243183		GRA	0.00243183		1.39815	0.00243183		-0.081339	0.00243183
VIS	0.00224192		GRA	0.00224192		1.51264	0.00224192		-0.029027	0.00224192
VIS	0.00353395		PAR	0.00353395		2.06498	0.00353395		-0.023058	0.00353395
VIS	0.00188992		PAR	0.00188992		1.34217	0.00188992		-0.016907	0.00188992
VIS	0.00265952		PAR	0.00265952		0.895828	0.00265952		-0.070935	0.00265952
VIS	0.00214672		PAR	0.00214672		1.22589	0.00214672		-0.073364	0.00214672
VIS	0.00189381		PAR	0.00189381		0.953411	0.00189381		-0.11298	0.00189381
VIS	0.00183511		PAR	0.00183511		1.0073	0.00183511		-0.049338	0.00183511
VIS	0.00167346		PAR	0.00167346		1.62031	0.00167346		-0.02719	0.00167346
VIS	0.0019138		PAR	0.0019138		1.06738	0.0019138		-0.071395	0.0019138
VIS	0.00194186		PAR	0.00194186		0.7329	0.00194186		-0.085802	0.00194186
VIS	0.00181064		FRO	0.00181064		1.15858	0.00181064		-0.083699	0.00181064
MOT	0.00296368		GRA	0.00296368		2.04308	0.00296368		-0.0027901	0.00296368
MOT	0.00354451		FRO	0.00354451		3.02991	0.00354451		-0.0020998	0.00354451
MOT	0.00284797		PAR	0.00284797		1.7344	0.00284797		-0.019574	0.00284797
MOT	0.00234332		FRO	0.00234332		1.59313	0.00234332		0.012225	0.00234332
MOT	0.00408521		FRO	0.00408521		0.859984	0.00408521		0.018662	0.00408521
MOT	0.00417816		FRO	0.00417816		0.962749	0.00417816		0.032129	0.00417816
MOT	0.00298965		FRO	0.00298965		1.708	0.00298965		-0.0027901	0.00298965
MOT	0.00387537		FRO	0.00387537		2.4704	0.00387537		0.023352	0.00387537
MOT	0.00469795		PAR	0.00469795		0.787646	0.00469795		-0.041066	0.00469795
MOT	0.00308885		PAR	0.00308885		1.02623	0.00308885		-0.014273	0.00308885
MOT	0.0040004		PAR	0.0040004		1.07774	0.0040004		-0.079276	0.0040004
MOT	0.00317645		AGR	0.00317645		1.42568	0.00317645		-0.092259	0.00317645
MOT	0.00354164		PAR	0.00354164		0.545838	0.00354164		-0.016803	0.00354164
MOT	0.00340753		PAR	0.00340753		0.866892	0.00340753		-0.081891	0.00340753
MOT	0.00263945		AGR	0.00263945		0.794154	0.00263945		-0.090004	0.00263945
MOT	0.00380504		FRO	0.00380504		0.564306	0.00380504		-0.094952	0.00380504
MOT	0.00291438		FRO	0.00291438		1.00401	0.00291438		-0.062238	0.00291438
MOT	0.00262		AGR	0.00262		0.899761	0.00262		-0.090148	0.00262
MOT	0.00332014		FRO	0.00332014		0.291931	0.00332014		-0.081775	0.00332014
MOT	0.00424416		AGR	0.00424416		2.37001	0.00424416		0.010887	0.00424416
MOT	0.00361278		FRO	0.00361278		0.1034	0.00361278		-0.096768	0.00361278
MOT	0.00275146		AGR	0.00275146		0.787557	0.00275146		-0.090004	0.00275146
MOT	0.00416114		GRA	0.00416114		0.0877253	0.00416114		-0.096768	0.00416114
MOT	0.0033399		AGR	0.0033399		0.336304	0.0033399		-0.012036	0.0033399
MOT	0.00354921		FRO	0.00354921		0.0586786	0.00354921		-0.094566	0.00354921
MOT	0.00267676		AGR	0.00267676		0.0808182	0.00267676		-0.090004	0.00267676
MOT	0.00278384		FRO	0.00278384		0.113273	0.00278384		-0.096484	0.00278384
MOT	0.00237376		FRO	0.00237376		0.50504	0.00237376		-0.083699	0.00237376
MOT	0.00309062		FRO	0.00309062		0.148306	0.00309062		-0.095077	0.00309062
MOT	0.00294743		AGR	0.00294743		0.215848	0.00294743		-0.070872	0.00294743
MOT	0.00236307		AGR	0.00236307		0.267224	0.00236307		-0.090004	0.00236307
MOT	0.00324799		FRO	0.00324799		0.217684	0.00324799		-0.06143	0.00324799
MOT	0.00316662		AGR	0.00316662		0.428243	0.00316662		-0.090004	0.00316662
MOT	0.00338308		FRO	0.00338308		0.523879	0.00338308		-0.095265	0.00338308
MOT	0.00301837		FRO	0.00301837		0.314808	0.00301837		-0.093942	0.00301837
MOT	0.002626		AGR	0.002626		0.627112	0.002626		-0.022825	0.002626
MOT	0.00268573		FRO	0.00268573		0.472908	0.00268573		-0.079291	0.00268573
MOT	0.00323979		AGR	0.00323979		0.178977	0.00323979		-0.075928	0.00323979
MOT	0.00336982		AGR	0.00336982		0.150321	0.00336982		-0.090004	0.00336982
MOT	0.00397866		FRO	0.00397866		0.15365	0.00397866		-0.096108	0.00397866
DOR	0.00234931		FRO	0.00234931		3.41059	0.00234931		0.081821	0.00234931
DOR	0.00384931		FRO	0.00384931		2.77887	0.00384931		0.080984	0.00384931
DOR	0.00508222		FRO	0.00508222		2.39108	0.00508222		0.018432	0.00508222
DOR	0.00331469		PAR	0.00331469		4.40936	0.00331469		-0.013063	0.00331469
DOR	0.0023111		FRO	0.0023111		4.54658	0.0023111		-0.059248	0.0023111
DOR	0.00317168		FRO	0.00317168		3.67827	0.00317168		-0.016803	0.00317168
DOR	0.00246978		FRO	0.00246978		2.56431	0.00246978		-0.083699	0.00246978
DOR	0.00391549		FRO	0.00391549		3.56475	0.00391549		-0.033929	0.00391549
DOR	0.00416351		FRO	0.00416351		2.07754	0.00416351		-0.030797	0.00416351
DOR	0.00291425		FRO	0.00291425		5.59721	0.00291425		-0.083699	0.00291425
DOR	0.00304551		FRO	0.00304551		5.31491	0.00304551		-0.064863	0.00304551
DOR	0.00230144		FRO	0.00230144		2.7265	0.00230144		-0.083699	0.00230144
DOR	0.00334456		FRO	0.00334456		0.548601	0.00334456		-0.082353	0.00334456
DOR	0.00305111		FRO	0.00305111		2.74284	0.00305111		-0.083699	0.00305111
DOR	0.00260188		FRO	0.00260188		5.00855	0.00260188		-0.046732	0.00260188
DOR	0.00289933		FRO	0.00289933		1.35988	0.00289933		-0.083699	0.00289933
DOR	0.00207265		FRO	0.00207265		2.52233	0.00207265		-0.032464	0.00207265
DOR	0.00171119		FRO	0.00171119		2.01068	0.00171119		-0.079644	0.00171119
DOR	0.00208438		FRO	0.00208438		0.942831	0.00208438		-0.083699	0.00208438
DOR	0.00174526		AGR	0.00174526		1.92205	0.00174526		-0.086163	0.00174526
DOR	0.00193263		AGR	0.00193263		3.48965	0.00193263		-0.064655	0.00193263
DOR	0.00205014		AGR	0.00205014		1.83699	0.00205014		0.0015138	0.00205014
DOR	0.0023677		AGR	0.0023677		3.62544	0.0023677		-0.06961	0.0023677
VEN	0.00581687		FRO	0.00581687		4.17995	0.00581687		0.039032	0.00581687
VEN	0.00642621		FRO	0.00642621		3.86898	0.00642621		0.039694	0.00642621
VEN	0.00419593		PAR	0.00419593		3.77498	0.00419593		-0.0035251	0.00419593
VEN	0.00171409		PAR	0.00171409		2.34155	0.00171409		-0.01551	0.00171409
VEN	0.0018389		PAR	0.0018389		2.00904	0.0018389		-0.016803	0.0018389
VEN	0.00139787		PAR	0.00139787		3.35196	0.00139787		-0.016803	0.00139787
VEN	0.00204199		PAR	0.00204199		6.24201	0.00204199		-0.016803	0.00204199
VEN	0.00213567		AGR	0.00213567		2.83797	0.00213567		-0.085449	0.00213567
VEN	0.00453101		FRO	0.00453101		3.08728	0.00453101		0.020398	0.00453101
VEN	0.0033328		FRO	0.0033328		2.87954	0.0033328		0.03642	0.0033328
VEN	0.00238191		FRO	0.00238191		2.33349	0.00238191		0.026802	0.00238191
VEN	0.00276614		FRO	0.00276614		2.26434	0.00276614		0.03642	0.00276614
VEN	0.00297474		FRO	0.00297474		5.39104	0.00297474		0.013999	0.00297474
VEN	0.00222943		FRO	0.00222943		2.53832	0.00222943		-0.0032228	0.00222943
VEN	0.00224507		AGR	0.00224507		2.37481	0.00224507		-0.061195	0.00224507
VEN	0.00202648		FRO	0.00202648		4.24074	0.00202648		-0.0018615	0.00202648
VEN	0.0034917		FRO	0.0034917		4.60942	0.0034917		0.037432	0.0034917
VEN	0.00239814		AGR	0.00239814		3.15372	0.00239814		0.048975	0.00239814
VEN	0.00279877		AGR	0.00279877		1.74666	0.00279877		0.040971	0.00279877
VEN	0.00206486		AGR	0.00206486		4.61568	0.00206486		-0.0040738	0.00206486
VEN	0.00258155		AGR	0.00258155		2.99307	0.00258155		0.029367	0.00258155
VEN	0.00181001		FRO	0.00181001		1.98778	0.00181001		-0.03437	0.00181001
VEN	0.00321096		AGR	0.00321096		0.999872	0.00321096		-0.070872	0.00321096
VEN	0.00267027		AGR	0.00267027		1.65771	0.00267027		0.019729	0.00267027
VEN	0.00224881		AGR	0.00224881		2.47411	0.00224881		0.029367	0.00224881
LIM	0.0236909		POL	0.0236909		6.84032	0.0236909		0.063553	0.0236909
LIM	0.014505		POL	0.014505		6.61582	0.014505		0.067474	0.014505
LIM	0.0116399		POL	0.0116399		10.037	0.0116399		0.083298	0.0116399
LIM	0.0118731		POL	0.0118731		7.95646	0.0118731		0.075507	0.0118731
LIM	0.0149166		AGR	0.0149166		8.96252	0.0149166		0.068151	0.0149166
LIM	0.00842126		POL	0.00842126		10.104	0.00842126		0.061315	0.00842126
LIM	0.00616471		FRO	0.00616471		5.42827	0.00616471		0.082616	0.00616471
LIM	0.00446526		FRO	0.00446526		9.00771	0.00446526		0.087449	0.00446526
LIM	0.00435723		FRO	0.00435723		9.78965	0.00435723		0.067968	0.00435723
LIM	0.00466952		FRO	0.00466952		5.46387	0.00466952		0.078216	0.00466952
LIM	0.00905692		FRO	0.00905692		7.89406	0.00905692		0.053514	0.00905692
LIM	0.00466797		FRO	0.00466797		4.54122	0.00466797		0.084469	0.00466797
LIM	0.00386519		PAR	0.00386519		7.67934	0.00386519		0.071903	0.00386519
FP	0.0022172		PAR	0.0022172		9.96939	0.0022172		-0.013063	0.0022172
FP	0.00185439		FRO	0.00185439		8.15216	0.00185439		-0.015521	0.00185439
FP	0.00285553		FRO	0.00285553		7.77798	0.00285553		-0.028956	0.00285553
FP	0.00250744		FRO	0.00250744		6.47728	0.00250744		-0.016803	0.00250744
FP	0.00223433		FRO	0.00223433		9.4451	0.00223433		-0.013708	0.00223433
FP	0.00261499		FRO	0.00261499		8.66577	0.00261499		-0.016069	0.00261499
FP	0.00234307		FRO	0.00234307		8.82571	0.00234307		0.084325	0.00234307
FP	0.002419		FRO	0.002419		8.21957	0.002419		0.082464	0.002419
FP	0.0043236		FRO	0.0043236		6.97048	0.0043236		0.057825	0.0043236
FP	0.0065803		POL	0.0065803		8.13175	0.0065803		0.049621	0.0065803
FP	0.00296578		FRO	0.00296578		9.18369	0.00296578		0.025927	0.00296578
FP	0.00418957		PAR	0.00418957		9.32545	0.00418957		0.037432	0.00418957
FP	0.00370504		FRO	0.00370504		5.09777	0.00370504		-0.0053518	0.00370504
FP	0.00227339		FRO	0.00227339		6.75681	0.00227339		0.037432	0.00227339
FP	0.00303257		FRO	0.00303257		7.72288	0.00303257		0.023046	0.00303257
FP	0.00480051		FRO	0.00480051		6.04133	0.00480051		0.010661	0.00480051
FP	0.00312954		FRO	0.00312954		7.76357	0.00312954		0.037432	0.00312954
FP	0.00256431		FRO	0.00256431		7.92621	0.00256431		0.037432	0.00256431
FP	0.00309336		AGR	0.00309336		8.59124	0.00309336		-0.058633	0.00309336
FP	0.00246505		FRO	0.00246505		6.19293	0.00246505		0.035319	0.00246505
FP	0.00260401		AGR	0.00260401		9.7173	0.00260401		-0.0553	0.00260401
FP	0.00262143		AGR	0.00262143		5.97209	0.00262143		-0.068239	0.00262143
FP	0.00212763		AGR	0.00212763		8.67515	0.00212763		-0.068239	0.00212763
FP	0.00181072		AGR	0.00181072		5.5453	0.00181072		0.0098458	0.00181072
FP	0.00371532		FRO	0.00371532		6.55845	0.00371532		-0.02423	0.00371532
FP	0.00383061		FRO	0.00383061		9.6901	0.00383061		-0.02423	0.00383061
FP	0.00450821		FRO	0.00450821		5.78215	0.00450821		0.01993	0.00450821
FP	0.00547808		AGR	0.00547808		6.06707	0.00547808		0.025503	0.00547808
FP	0.00372114		FRO	0.00372114		6.91722	0.00372114		0.044839	0.00372114
FP	0.00335411		FRO	0.00335411		8.64617	0.00335411		0.029367	0.00335411
DMN	0.00418966		PAR	0.00418966		6.70165	0.00418966		-0.013063	0.00418966
DMN	0.00236822		PAR	0.00236822		2.89921	0.00236822		-0.013063	0.00236822
DMN	0.00258699		PAR	0.00258699		9.75614	0.00258699		-0.013063	0.00258699
DMN	0.00248991		PAR	0.00248991		9.35365	0.00248991		-0.013233	0.00248991
DMN	0.00211786		PAR	0.00211786		9.07414	0.00211786		-0.013063	0.00211786
DMN	0.00235861		FRO	0.00235861		10.149	0.00235861		0.070002	0.00235861
DMN	0.00203665		FRO	0.00203665		10.3451	0.00203665		0.080273	0.00203665
DMN	0.0030875		PAR	0.0030875		5.7329	0.0030875		-0.0027901	0.0030875
DMN	0.00262705		FRO	0.00262705		8.0475	0.00262705		0.023024	0.00262705
DMN	0.00244661		FRO	0.00244661		11.0462	0.00244661		0.07957	0.00244661
DMN	0.00474506		FRO	0.00474506		6.67545	0.00474506		0.029655	0.00474506
DMN	0.00340054		FRO	0.00340054		9.5257	0.00340054		0.065874	0.00340054
DMN	0.00493464		FRO	0.00493464		6.63666	0.00493464		0.036956	0.00493464
DMN	0.00511739		POL	0.00511739		9.69611	0.00511739		0.072664	0.00511739
DMN	0.00711823		POL	0.00711823		9.50999	0.00711823		0.061154	0.00711823
DMN	0.0039616		POL	0.0039616		8.75681	0.0039616		-0.0039909	0.0039616
DMN	0.00447345		FRO	0.00447345		7.5078	0.00447345		-0.0086029	0.00447345
DMN	0.00729407		POL	0.00729407		10.6781	0.00729407		0.076887	0.00729407
DMN	0.00542021		FRO	0.00542021		10.482	0.00542021		0.038733	0.00542021
DMN	0.00480627		AGR	0.00480627		8.27569	0.00480627		0.065299	0.00480627
DMN	0.00380497		FRO	0.00380497		10.5919	0.00380497		0.029367	0.00380497
DMN	0.00427144		FRO	0.00427144		9.85199	0.00427144		0.033089	0.00427144
DMN	0.00738593		AGR	0.00738593		4.34278	0.00738593		0.038873	0.00738593
DMN	0.0042142		FRO	0.0042142		9.90506	0.0042142		0.029367	0.0042142
DMN	0.00260189		FRO	0.00260189		9.36473	0.00260189		0.030289	0.00260189
DMN	0.00310069		FRO	0.00310069		10.5513	0.00310069		0.029367	0.00310069
DMN	0.00317222		FRO	0.00317222		9.62196	0.00317222		0.019392	0.00317222
DMN	0.00275908		FRO	0.00275908		9.02192	0.00275908		0.029367	0.00275908
DMN	0.00171605		AGR	0.00171605		9.75588	0.00171605		0.016907	0.00171605
DMN	0.0036726		AGR	0.0036726		6.94602	0.0036726		0.029367	0.0036726
DMN	0.00358289		PAR	0.00358289		7.57054	0.00358289		-0.0087632	0.00358289
DMN	0.00454218		GRA	0.00454218		6.87371	0.00454218		0.017203	0.00454218
DMN	0.0032552		FRO	0.0032552		6.23911	0.0032552		-0.02423	0.0032552
DMN	0.00285951		AGR	0.00285951		10.4045	0.00285951		0.0044496	0.00285951
DMN	0.0038893		FRO	0.0038893		10.0927	0.0038893		-0.02423	0.0038893
DMN	0.00311698		AGR	0.00311698		9.87229	0.00311698		0.019127	0.00311698
DMN	0.0041682		AGR	0.0041682		8.78853	0.0041682		0.04806	0.0041682
DMN	0.0026968		FRO	0.0026968		11.0083	0.0026968		-0.022495	0.0026968
DMN	0.00302937		FRO	0.00302937		5.38355	0.00302937		-0.02423	0.00302937

## Sheet: Supplemental Figure 6
Supplemental Figure 6A			Supplemental Figure 6B			Supplemental Figure 6C			Supplemental Figure 6D
Intracortical Myelin Content	Structure-Function Coupling		Intracortical Myelin Content	Temporal Structure-Function Coupling Variance		Hurst Exponent	Structure-Function Coupling		Hurst Exponent	Temporal Structure-Function Coupling Variance
1.79585	0.272257		1.79585	0.00384096		0.691188	0.272257		0.691188	0.00384096
1.72413	0.10839		1.72413	0.00341329		0.718562	0.10839		0.718562	0.00341329
1.81701	0.31865		1.81701	0.00220431		0.870002	0.31865		0.870002	0.00220431
1.83708	0.277693		1.83708	0.002484		0.84158	0.277693		0.84158	0.002484
1.86701	0.294472		1.86701	0.00176114		1.00104	0.294472		1.00104	0.00176114
1.80259	0.391471		1.80259	0.00315926		1.00716	0.391471		1.00716	0.00315926
1.82602	0.199654		1.82602	0.00415944		0.59562	0.199654		0.59562	0.00415944
1.73734	0.329659		1.73734	0.00196309		1.02908	0.329659		1.02908	0.00196309
1.8792	0.316759		1.8792	0.00405084		1.04097	0.316759		1.04097	0.00405084
1.90406	0.305478		1.90406	0.00259201		0.888389	0.305478		0.888389	0.00259201
1.9086	0.328329		1.9086	0.00212004		0.962269	0.328329		0.962269	0.00212004
1.86217	0.400454		1.86217	0.00528876		1.22881	0.400454		1.22881	0.00528876
1.87814	0.301009		1.87814	0.00433656		0.606419	0.301009		0.606419	0.00433656
1.78705	0.406946		1.78705	0.00252922		1.10135	0.406946		1.10135	0.00252922
1.89851	0.38503		1.89851	0.00372075		1.10363	0.38503		1.10363	0.00372075
1.86678	0.343071		1.86678	0.00345628		0.784564	0.343071		0.784564	0.00345628
1.7939	0.286379		1.7939	0.00228747		1.04974	0.286379		1.04974	0.00228747
1.9308	0.36761		1.9308	0.0030677		1.06811	0.36761		1.06811	0.0030677
1.86545	0.396187		1.86545	0.0033012		1.15109	0.396187		1.15109	0.0033012
1.87024	0.282117		1.87024	0.00437072		0.696658	0.282117		0.696658	0.00437072
1.92786	0.345341		1.92786	0.00199359		1.06819	0.345341		1.06819	0.00199359
1.86777	0.360995		1.86777	0.00244618		0.923661	0.360995		0.923661	0.00244618
1.76174	0.294999		1.76174	0.00196753		1.1007	0.294999		1.1007	0.00196753
1.88505	0.302523		1.88505	0.00298764		1.18064	0.302523		1.18064	0.00298764
1.89732	0.306701		1.89732	0.00231611		1.11355	0.306701		1.11355	0.00231611
1.87706	0.291829		1.87706	0.00205744		0.997025	0.291829		0.997025	0.00205744
1.84514	0.338377		1.84514	0.00149081		1.09775	0.338377		1.09775	0.00149081
1.73875	0.279314		1.73875	0.00179532		1.01445	0.279314		1.01445	0.00179532
1.87039	0.355384		1.87039	0.00175254		1.14429	0.355384		1.14429	0.00175254
1.87059	0.311324		1.87059	0.00221849		0.987683	0.311324		0.987683	0.00221849
1.81835	0.265731		1.81835	0.00221066		0.998387	0.265731		0.998387	0.00221066
1.88415	0.245612		1.88415	0.0024315		0.78955	0.245612		0.78955	0.0024315
1.90968	0.257716		1.90968	0.00281156		0.924673	0.257716		0.924673	0.00281156
1.89861	0.276116		1.89861	0.00307088		0.677081	0.276116		0.677081	0.00307088
1.82478	0.264576		1.82478	0.00290362		0.748762	0.264576		0.748762	0.00290362
1.92093	0.259492		1.92093	0.00355946		0.768089	0.259492		0.768089	0.00355946
1.84466	0.291962		1.84466	0.00353094		0.85665	0.291962		0.85665	0.00353094
1.91991	0.311655		1.91991	0.00321724		0.78706	0.311655		0.78706	0.00321724
1.86452	0.313855		1.86452	0.00395492		0.825587	0.313855		0.825587	0.00395492
1.88069	0.323104		1.88069	0.0029149		0.894612	0.323104		0.894612	0.0029149
1.87975	0.249378		1.87975	0.00281019		0.823443	0.249378		0.823443	0.00281019
1.82672	0.341522		1.82672	0.00283361		0.846657	0.341522		0.846657	0.00283361
1.92156	0.421692		1.92156	0.0035312		0.971928	0.421692		0.971928	0.0035312
1.88468	0.446828		1.88468	0.00455379		0.979414	0.446828		0.979414	0.00455379
1.90413	0.519969		1.90413	0.00550789		0.988071	0.519969		0.988071	0.00550789
1.86629	0.36212		1.86629	0.00322658		0.956885	0.36212		0.956885	0.00322658
1.92033	0.328134		1.92033	0.00272448		0.969375	0.328134		0.969375	0.00272448
1.89762	0.432111		1.89762	0.00382718		0.963173	0.432111		0.963173	0.00382718
1.86014	0.196887		1.86014	0.00382073		0.744587	0.196887		0.744587	0.00382073
1.95203	0.211887		1.95203	0.00393447		0.851128	0.211887		0.851128	0.00393447
1.91582	0.406343		1.91582	0.00360444		1.01158	0.406343		1.01158	0.00360444
1.893	0.38719		1.893	0.0037418		1.04082	0.38719		1.04082	0.0037418
1.91009	0.495579		1.91009	0.00507302		0.845773	0.495579		0.845773	0.00507302
1.84754	0.243537		1.84754	0.00426489		0.725081	0.243537		0.725081	0.00426489
1.9483	0.273913		1.9483	0.00344249		0.739143	0.273913		0.739143	0.00344249
1.84727	0.228317		1.84727	0.00238992		0.753805	0.228317		0.753805	0.00238992
1.93881	0.35441		1.93881	0.00302482		0.950113	0.35441		0.950113	0.00302482
1.77066	0.241084		1.77066	0.00194216		0.88423	0.241084		0.88423	0.00194216
1.91823	0.384934		1.91823	0.00315533		0.884071	0.384934		0.884071	0.00315533
1.87814	0.264561		1.87814	0.00262889		0.87223	0.264561		0.87223	0.00262889
1.85118	0.214412		1.85118	0.00191595		0.838841	0.214412		0.838841	0.00191595
1.97832	0.283396		1.97832	0.00301805		0.791744	0.283396		0.791744	0.00301805
1.83615	0.295344		1.83615	0.00359111		0.89898	0.295344		0.89898	0.00359111
1.93023	0.294158		1.93023	0.00273241		0.908122	0.294158		0.908122	0.00273241
1.82286	0.27762		1.82286	0.00270232		0.792889	0.27762		0.792889	0.00270232
1.92251	0.286202		1.92251	0.00317009		0.821175	0.286202		0.821175	0.00317009
1.81295	0.299786		1.81295	0.00298178		0.846813	0.299786		0.846813	0.00298178
1.97865	0.352135		1.97865	0.00360129		0.808884	0.352135		0.808884	0.00360129
1.69879	0.192835		1.69879	0.00350797		0.711061	0.192835		0.711061	0.00350797
1.68661	0.202814		1.68661	0.00229449		0.960949	0.202814		0.960949	0.00229449
1.68091	0.110392		1.68091	0.00290729		1.04916	0.110392		1.04916	0.00290729
1.74707	0.179051		1.74707	0.0034331		0.986575	0.179051		0.986575	0.0034331
1.79326	0.29722		1.79326	0.00254055		0.954833	0.29722		0.954833	0.00254055
1.75405	0.314858		1.75405	0.00295686		1.01162	0.314858		1.01162	0.00295686
1.7957	0.267322		1.7957	0.00259319		0.996468	0.267322		0.996468	0.00259319
1.8132	0.424761		1.8132	0.00452865		0.862907	0.424761		0.862907	0.00452865
1.8233	0.291534		1.8233	0.00322108		0.950982	0.291534		0.950982	0.00322108
1.81849	0.212275		1.81849	0.00401978		0.900797	0.212275		0.900797	0.00401978
1.82855	0.332127		1.82855	0.00344836		0.931891	0.332127		0.931891	0.00344836
1.79211	0.190868		1.79211	0.00371635		0.925992	0.190868		0.925992	0.00371635
1.752	0.239049		1.752	0.0023374		1.02587	0.239049		1.02587	0.0023374
1.74966	0.149836		1.74966	0.00300958		0.942695	0.149836		0.942695	0.00300958
1.70535	0.259686		1.70535	0.00197182		0.944445	0.259686		0.944445	0.00197182
1.72787	0.251246		1.72787	0.00178087		0.912475	0.251246		0.912475	0.00178087
1.70459	0.310219		1.70459	0.00287645		0.828096	0.310219		0.828096	0.00287645
1.87585	0.117426		1.87585	0.00229708		0.870114	0.117426		0.870114	0.00229708
1.82379	0.18325		1.82379	0.00167349		0.881855	0.18325		0.881855	0.00167349
1.86505	0.201943		1.86505	0.00243248		0.79511	0.201943		0.79511	0.00243248
1.74822	0.112413		1.74822	0.00214973		0.910669	0.112413		0.910669	0.00214973
1.87312	0.211498		1.87312	0.00246775		0.933489	0.211498		0.933489	0.00246775
1.86957	0.14209		1.86957	0.00297759		0.90704	0.14209		0.90704	0.00297759
1.81061	0.252244		1.81061	0.00189661		0.92423	0.252244		0.92423	0.00189661
1.72794	0.251552		1.72794	0.00341712		0.925411	0.251552		0.925411	0.00341712
1.77263	0.31278		1.77263	0.00252201		0.983732	0.31278		0.983732	0.00252201
1.71445	0.259595		1.71445	0.00194667		1.0565	0.259595		1.0565	0.00194667
1.72488	0.251212		1.72488	0.00614401		0.946105	0.251212		0.946105	0.00614401
1.69033	0.222474		1.69033	0.00534693		0.637176	0.222474		0.637176	0.00534693
1.71423	0.0257629		1.71423	0.00435228		0.698758	0.0257629		0.698758	0.00435228
1.79778	0.195947		1.79778	0.00557709		0.765744	0.195947		0.765744	0.00557709
1.7725	0.208854		1.7725	0.00312543		0.681368	0.208854		0.681368	0.00312543
1.78461	0.105007		1.78461	0.00348774		0.792855	0.105007		0.792855	0.00348774
1.74037	0.199383		1.74037	0.0023301		0.700884	0.199383		0.700884	0.0023301
1.78701	0.204698		1.78701	0.00285158		0.762629	0.204698		0.762629	0.00285158
1.83411	0.227878		1.83411	0.00198593		0.815127	0.227878		0.815127	0.00198593
1.83568	0.256221		1.83568	0.00229627		0.913876	0.256221		0.913876	0.00229627
1.76968	0.160486		1.76968	0.00355884		0.99593	0.160486		0.99593	0.00355884
1.69233	0.107833		1.69233	0.00326506		0.818681	0.107833		0.818681	0.00326506
1.71862	0.168082		1.71862	0.00239155		0.785369	0.168082		0.785369	0.00239155
1.73841	0.17841		1.73841	0.00242436		0.771144	0.17841		0.771144	0.00242436
1.77094	0.149766		1.77094	0.00228338		0.813349	0.149766		0.813349	0.00228338
1.7483	0.175113		1.7483	0.00197626		0.840934	0.175113		0.840934	0.00197626
1.74133	0.209029		1.74133	0.00266221		0.80908	0.209029		0.80908	0.00266221
1.7629	0.214345		1.7629	0.00209075		0.801052	0.214345		0.801052	0.00209075
1.71178	0.40496		1.71178	0.0199183		0.555934	0.40496		0.555934	0.0199183
1.78192	0.175321		1.78192	0.0102274		0.648556	0.175321		0.648556	0.0102274
1.70605	0.11416		1.70605	0.00828856		0.632217	0.11416		0.632217	0.00828856
1.68624	0.280113		1.68624	0.0112702		0.537313	0.280113		0.537313	0.0112702
1.74502	0.193735		1.74502	0.00571002		0.871104	0.193735		0.871104	0.00571002
1.67276	0.119021		1.67276	0.00453419		0.636843	0.119021		0.636843	0.00453419
1.64436	0.189609		1.64436	0.00706571		0.562033	0.189609		0.562033	0.00706571
1.70201	0.106545		1.70201	0.00747443		0.568553	0.106545		0.568553	0.00747443
1.70142	0.220403		1.70142	0.00468326		0.630108	0.220403		0.630108	0.00468326
1.68976	0.19246		1.68976	0.00532562		0.597545	0.19246		0.597545	0.00532562
1.64469	0.16235		1.64469	0.00224097		0.820863	0.16235		0.820863	0.00224097
1.65038	0.0853274		1.65038	0.0058812		0.640439	0.0853274		0.640439	0.0058812
1.83582	0.125667		1.83582	0.00369449		0.565623	0.125667		0.565623	0.00369449
1.74027	0.249874		1.74027	0.002651		1.02671	0.249874		1.02671	0.002651
1.68573	0.272138		1.68573	0.00236539		1.03993	0.272138		1.03993	0.00236539
1.68775	0.323213		1.68775	0.00207656		1.06895	0.323213		1.06895	0.00207656
1.75789	0.267217		1.75789	0.00257836		1.05815	0.267217		1.05815	0.00257836
1.75144	0.308351		1.75144	0.00232606		1.01156	0.308351		1.01156	0.00232606
1.76373	0.293897		1.76373	0.00248571		1.02273	0.293897		1.02273	0.00248571
1.67226	0.24413		1.67226	0.00298797		0.999786	0.24413		0.999786	0.00298797
1.73089	0.043827		1.73089	0.00600792		0.830138	0.043827		0.830138	0.00600792
1.79985	0.232557		1.79985	0.00355044		1.05084	0.232557		1.05084	0.00355044
1.87533	0.23617		1.87533	0.00361957		0.971079	0.23617		0.971079	0.00361957
1.81375	0.262619		1.81375	0.00257214		0.964132	0.262619		0.964132	0.00257214
1.79721	0.278207		1.79721	0.00386902		0.903549	0.278207		0.903549	0.00386902
1.81568	0.213306		1.81568	0.00245273		1.00699	0.213306		1.00699	0.00245273
1.87412	0.256152		1.87412	0.00420803		1.02723	0.256152		1.02723	0.00420803
1.86138	0.273492		1.86138	0.00263965		0.909278	0.273492		0.909278	0.00263965
1.76054	0.19946		1.76054	0.00312721		0.972357	0.19946		0.972357	0.00312721
1.71132	0.215875		1.71132	0.00491707		0.632524	0.215875		0.632524	0.00491707
1.80621	0.262724		1.80621	0.00261974		1.06697	0.262724		1.06697	0.00261974
1.76083	0.257344		1.76083	0.00269445		0.94579	0.257344		0.94579	0.00269445
1.69734	0.0351254		1.69734	0.00596279		0.587823	0.0351254		0.587823	0.00596279
1.94917	0.131458		1.94917	0.00445685		0.69586	0.131458		0.69586	0.00445685
1.73043	0.159709		1.73043	0.00427851		0.882756	0.159709		0.882756	0.00427851
1.69121	0.267524		1.69121	0.00228285		0.852242	0.267524		0.852242	0.00228285
1.73136	0.260135		1.73136	0.00241876		0.888862	0.260135		0.888862	0.00241876
1.70143	0.237438		1.70143	0.0029986		0.830797	0.237438		0.830797	0.0029986
1.74874	0.246306		1.74874	0.00250937		0.940139	0.246306		0.940139	0.00250937
1.76682	0.249569		1.76682	0.00309888		0.795763	0.249569		0.795763	0.00309888
1.74118	0.280662		1.74118	0.00247733		1.04343	0.280662		1.04343	0.00247733
1.78706	0.307166		1.78706	0.00368037		0.858438	0.307166		0.858438	0.00368037
1.84114	0.340832		1.84114	0.00335389		0.805868	0.340832		0.805868	0.00335389
1.83021	0.340457		1.83021	0.00445143		0.918493	0.340457		0.918493	0.00445143
1.76082	0.36124		1.76082	0.00350568		0.87369	0.36124		0.87369	0.00350568
1.75698	0.284726		1.75698	0.00571129		0.912463	0.284726		0.912463	0.00571129
1.73331	0.328455		1.73331	0.0026822		1.00742	0.328455		1.00742	0.0026822
1.68383	0.185936		1.68383	0.00318341		1.13793	0.185936		1.13793	0.00318341
1.7019	0.283487		1.7019	0.00169602		1.1294	0.283487		1.1294	0.00169602
1.69174	0.330399		1.69174	0.00298418		1.0747	0.330399		1.0747	0.00298418
1.67669	0.219236		1.67669	0.002169		1.15734	0.219236		1.15734	0.002169
1.67127	0.29646		1.67127	0.00206472		1.10317	0.29646		1.10317	0.00206472
1.78864	0.1431		1.78864	0.00420614		0.789263	0.1431		0.789263	0.00420614
1.82028	0.114126		1.82028	0.00643168		0.864054	0.114126		0.864054	0.00643168
1.72352	0.260492		1.72352	0.00665759		0.87866	0.260492		0.87866	0.00665759
1.6731	0.233809		1.6731	0.00690752		0.748705	0.233809		0.748705	0.00690752
1.79405	0.226798		1.79405	0.00318111		0.930471	0.226798		0.930471	0.00318111
1.7908	0.245111		1.7908	0.00329761		0.93277	0.245111		0.93277	0.00329761
1.85818	0.275407		1.85818	0.0035546		0.926882	0.275407		0.926882	0.0035546
1.72126	0.358823		1.72126	0.00479812		0.861552	0.358823		0.861552	0.00479812
1.68224	0.329054		1.68224	0.00404434		0.809592	0.329054		0.809592	0.00404434
1.856	0.271328		1.856	0.00426124		0.933546	0.271328		0.933546	0.00426124
1.77209	0.218092		1.77209	0.00615956		0.92424	0.218092		0.92424	0.00615956
1.68305	0.224083		1.68305	0.00572113		0.800347	0.224083		0.800347	0.00572113
1.701	0.280814		1.701	0.00425106		0.987904	0.280814		0.987904	0.00425106
1.72142	0.26997		1.72142	0.00317019		0.997999	0.26997		0.997999	0.00317019
1.74576	0.24599		1.74576	0.00369896		0.945997	0.24599		0.945997	0.00369896
1.76165	0.240021		1.76165	0.00452406		0.920953	0.240021		0.920953	0.00452406
1.78247	0.17207		1.78247	0.00290635		1.03179	0.17207		1.03179	0.00290635
1.69409	0.287869		1.69409	0.00247508		0.945071	0.287869		0.945071	0.00247508
1.73104	0.213138		1.73104	0.00298942		0.941551	0.213138		0.941551	0.00298942
1.83767	0.163954		1.83767	0.00254355		0.94225	0.163954		0.94225	0.00254355
1.77989	0.17888		1.77989	0.00196121		0.940234	0.17888		0.940234	0.00196121
1.75103	0.240031		1.75103	0.00221726		0.931349	0.240031		0.931349	0.00221726
1.697	0.255622		1.697	0.00294242		0.925379	0.255622		0.925379	0.00294242
1.72825	0.203094		1.72825	0.00441684		0.889083	0.203094		0.889083	0.00441684
1.89389	0.280635		1.89389	0.00360394		0.70386	0.280635		0.70386	0.00360394
1.85906	0.222531		1.85906	0.00309065		0.965547	0.222531		0.965547	0.00309065
1.86284	0.268975		1.86284	0.00332131		0.859709	0.268975		0.859709	0.00332131
2.02969	0.286996		2.02969	0.00536257		0.667309	0.286996		0.667309	0.00536257
1.85323	0.292875		1.85323	0.0033606		1.07412	0.292875		1.07412	0.0033606
1.83389	0.268042		1.83389	0.00283487		1.02143	0.268042		1.02143	0.00283487
1.81031	0.283487		1.81031	0.00229103		0.908076	0.283487		0.908076	0.00229103
1.78165	0.223773		1.78165	0.00373471		0.790976	0.223773		0.790976	0.00373471
1.73823	0.213068		1.73823	0.00480734		0.680805	0.213068		0.680805	0.00480734
1.81346	0.275794		1.81346	0.00303562		0.946991	0.275794		0.946991	0.00303562
1.77547	0.197288		1.77547	0.00360445		0.880959	0.197288		0.880959	0.00360445
1.83007	0.300388		1.83007	0.00422318		0.697911	0.300388		0.697911	0.00422318
1.75516	0.142369		1.75516	0.00381722		0.712089	0.142369		0.712089	0.00381722
1.89477	0.330426		1.89477	0.00271371		0.829544	0.330426		0.829544	0.00271371
1.87835	0.344357		1.87835	0.00314035		0.990148	0.344357		0.990148	0.00314035
1.89778	0.294692		1.89778	0.00228414		0.850861	0.294692		0.850861	0.00228414
1.92171	0.284645		1.92171	0.00226979		1.02836	0.284645		1.02836	0.00226979
1.89991	0.239765		1.89991	0.00431177		0.58378	0.239765		0.58378	0.00431177
1.90454	0.299043		1.90454	0.0044161		1.04576	0.299043		1.04576	0.0044161
1.81007	0.294941		1.81007	0.00191875		1.07682	0.294941		1.07682	0.00191875
1.84999	0.450114		1.84999	0.0039257		1.0527	0.450114		1.0527	0.0039257
1.91427	0.308277		1.91427	0.00197459		0.973688	0.308277		0.973688	0.00197459
1.93916	0.344891		1.93916	0.00312618		0.851708	0.344891		0.851708	0.00312618
1.89533	0.411		1.89533	0.00671453		1.23268	0.411		1.23268	0.00671453
1.90839	0.26372		1.90839	0.00307094		0.749325	0.26372		0.749325	0.00307094
1.91409	0.343511		1.91409	0.0040259		1.14022	0.343511		1.14022	0.0040259
1.85656	0.255568		1.85656	0.00255644		1.06161	0.255568		1.06161	0.00255644
1.92451	0.26427		1.92451	0.00453136		0.667554	0.26427		0.667554	0.00453136
1.8827	0.413911		1.8827	0.00243509		1.1624	0.413911		1.1624	0.00243509
1.9173	0.357291		1.9173	0.00243183		1.09949	0.357291		1.09949	0.00243183
1.90388	0.369837		1.90388	0.00224192		0.960272	0.369837		0.960272	0.00224192
1.90593	0.42261		1.90593	0.00353395		1.15234	0.42261		1.15234	0.00353395
1.85538	0.305665		1.85538	0.00188992		1.11328	0.305665		1.11328	0.00188992
1.90044	0.309713		1.90044	0.00265952		1.16059	0.309713		1.16059	0.00265952
1.9058	0.326319		1.9058	0.00214672		0.995787	0.326319		0.995787	0.00214672
1.91662	0.323541		1.91662	0.00189381		1.06901	0.323541		1.06901	0.00189381
1.8992	0.350676		1.8992	0.00183511		1.15935	0.350676		1.15935	0.00183511
1.85483	0.295797		1.85483	0.00167346		1.04978	0.295797		1.04978	0.00167346
1.91945	0.320947		1.91945	0.0019138		1.02359	0.320947		1.02359	0.0019138
1.89875	0.385479		1.89875	0.00194186		1.14014	0.385479		1.14014	0.00194186
1.9033	0.279296		1.9033	0.00181064		1.02151	0.279296		1.02151	0.00181064
1.72425	0.273243		1.72425	0.00296368		0.783332	0.273243		0.783332	0.00296368
1.8062	0.307374		1.8062	0.00354451		0.930507	0.307374		0.930507	0.00354451
1.8977	0.275643		1.8977	0.00284797		0.899763	0.275643		0.899763	0.00284797
1.85127	0.273071		1.85127	0.00234332		0.704541	0.273071		0.704541	0.00234332
1.79871	0.294895		1.79871	0.00408521		0.6951	0.294895		0.6951	0.00408521
1.90943	0.288232		1.90943	0.00417816		0.723287	0.288232		0.723287	0.00417816
1.89041	0.327899		1.89041	0.00298965		0.898045	0.327899		0.898045	0.00298965
1.83116	0.275332		1.83116	0.00387537		0.906361	0.275332		0.906361	0.00387537
1.85397	0.304557		1.85397	0.00469795		0.741582	0.304557		0.741582	0.00469795
1.92165	0.284647		1.92165	0.00308885		0.835148	0.284647		0.835148	0.00308885
1.8105	0.331904		1.8105	0.0040004		0.787031	0.331904		0.787031	0.0040004
1.78825	0.2864		1.78825	0.00317645		0.871053	0.2864		0.871053	0.00317645
1.87128	0.272612		1.87128	0.00354164		0.787547	0.272612		0.787547	0.00354164
1.7809	0.338852		1.7809	0.00340753		0.875106	0.338852		0.875106	0.00340753
1.77705	0.26347		1.77705	0.00263945		0.858996	0.26347		0.858996	0.00263945
1.88039	0.354299		1.88039	0.00380504		1.11215	0.354299		1.11215	0.00380504
1.77823	0.337804		1.77823	0.00291438		0.936948	0.337804		0.936948	0.00291438
1.91773	0.33917		1.91773	0.00262		0.975928	0.33917		0.975928	0.00262
1.84103	0.391389		1.84103	0.00332014		0.916276	0.391389		0.916276	0.00332014
1.78193	0.162404		1.78193	0.00424416		0.703607	0.162404		0.703607	0.00424416
1.91003	0.396187		1.91003	0.00361278		0.968057	0.396187		0.968057	0.00361278
1.9318	0.197872		1.9318	0.00275146		0.911912	0.197872		0.911912	0.00275146
1.89387	0.406377		1.89387	0.00416114		1.01675	0.406377		1.01675	0.00416114
1.86854	0.179159		1.86854	0.0033399		0.768339	0.179159		0.768339	0.0033399
1.92033	0.416726		1.92033	0.00354921		0.937286	0.416726		0.937286	0.00354921
1.93117	0.337787		1.93117	0.00267676		0.950733	0.337787		0.950733	0.00267676
1.9254	0.281364		1.9254	0.00278384		0.867822	0.281364		0.867822	0.00278384
1.83103	0.276136		1.83103	0.00237376		0.853395	0.276136		0.853395	0.00237376
1.91179	0.386244		1.91179	0.00309062		0.86473	0.386244		0.86473	0.00309062
1.94212	0.266132		1.94212	0.00294743		0.783835	0.266132		0.783835	0.00294743
1.8691	0.199828		1.8691	0.00236307		0.816528	0.199828		0.816528	0.00236307
1.88958	0.272255		1.88958	0.00324799		0.866851	0.272255		0.866851	0.00324799
1.97365	0.283345		1.97365	0.00316662		0.782601	0.283345		0.782601	0.00316662
1.91467	0.296273		1.91467	0.00338308		0.79238	0.296273		0.79238	0.00338308
1.89282	0.276126		1.89282	0.00301837		0.839945	0.276126		0.839945	0.00301837
1.77423	0.227117		1.77423	0.002626		0.731378	0.227117		0.731378	0.002626
1.77001	0.298307		1.77001	0.00268573		0.891568	0.298307		0.891568	0.00268573
1.93641	0.331533		1.93641	0.00323979		0.885888	0.331533		0.885888	0.00323979
1.92873	0.328404		1.92873	0.00336982		0.818331	0.328404		0.818331	0.00336982
1.9022	0.315708		1.9022	0.00397866		0.86728	0.315708		0.86728	0.00397866
1.78472	0.227374		1.78472	0.00234931		0.944359	0.227374		0.944359	0.00234931
1.75303	0.096524		1.75303	0.00384931		0.999851	0.096524		0.999851	0.00384931
1.81241	0.227015		1.81241	0.00508222		0.945075	0.227015		0.945075	0.00508222
1.78296	0.253065		1.78296	0.00331469		1.14079	0.253065		1.14079	0.00331469
1.86531	0.324148		1.86531	0.0023111		0.984358	0.324148		0.984358	0.0023111
1.75278	0.322479		1.75278	0.00317168		0.946197	0.322479		0.946197	0.00317168
1.85539	0.287931		1.85539	0.00246978		0.99683	0.287931		0.99683	0.00246978
1.80543	0.344112		1.80543	0.00391549		0.909645	0.344112		0.909645	0.00391549
1.81078	0.38		1.81078	0.00416351		0.895597	0.38		0.895597	0.00416351
1.85223	0.305969		1.85223	0.00291425		0.934322	0.305969		0.934322	0.00291425
1.84128	0.320496		1.84128	0.00304551		0.920907	0.320496		0.920907	0.00304551
1.85525	0.281548		1.85525	0.00230144		1.03736	0.281548		1.03736	0.00230144
1.85856	0.327635		1.85856	0.00334456		0.925182	0.327635		0.925182	0.00334456
1.85258	0.22321		1.85258	0.00305111		0.972179	0.22321		0.972179	0.00305111
1.81592	0.293807		1.81592	0.00260188		0.989823	0.293807		0.989823	0.00260188
1.84668	0.170552		1.84668	0.00289933		0.989476	0.170552		0.989476	0.00289933
1.77893	0.228131		1.77893	0.00207265		0.923788	0.228131		0.923788	0.00207265
1.77837	0.262806		1.77837	0.00171119		0.933074	0.262806		0.933074	0.00171119
1.78081	0.268497		1.78081	0.00208438		0.910889	0.268497		0.910889	0.00208438
1.83736	0.125232		1.83736	0.00174526		0.893101	0.125232		0.893101	0.00174526
1.80388	0.174915		1.80388	0.00193263		0.831441	0.174915		0.831441	0.00193263
1.78453	0.190534		1.78453	0.00205014		0.7693	0.190534		0.7693	0.00205014
1.78373	0.173626		1.78373	0.0023677		0.91618	0.173626		0.91618	0.0023677
1.77705	0.290005		1.77705	0.00581687		0.9323	0.290005		0.9323	0.00581687
1.82941	0.317901		1.82941	0.00642621		0.843439	0.317901		0.843439	0.00642621
1.77835	0.287228		1.77835	0.00419593		0.924394	0.287228		0.924394	0.00419593
1.7958	0.25433		1.7958	0.00171409		0.981758	0.25433		0.981758	0.00171409
1.78084	0.290367		1.78084	0.0018389		0.978326	0.290367		0.978326	0.0018389
1.71384	0.252608		1.71384	0.00139787		1.1135	0.252608		1.1135	0.00139787
1.71989	0.305991		1.71989	0.00204199		1.1157	0.305991		1.1157	0.00204199
1.78443	0.144681		1.78443	0.00213567		0.908229	0.144681		0.908229	0.00213567
1.6519	0.0654197		1.6519	0.00453101		0.623464	0.0654197		0.623464	0.00453101
1.65314	0.189934		1.65314	0.0033328		0.67711	0.189934		0.67711	0.0033328
1.73227	0.18977		1.73227	0.00238191		0.679263	0.18977		0.679263	0.00238191
1.71106	0.229817		1.71106	0.00276614		0.684293	0.229817		0.684293	0.00276614
1.74022	0.14264		1.74022	0.00297474		0.853789	0.14264		0.853789	0.00297474
1.69629	0.205566		1.69629	0.00222943		0.707588	0.205566		0.707588	0.00222943
1.72435	0.220308		1.72435	0.00224507		0.807797	0.220308		0.807797	0.00224507
1.71949	0.227285		1.71949	0.00202648		0.916544	0.227285		0.916544	0.00202648
1.6764	0.146065		1.6764	0.0034917		1.00685	0.146065		1.00685	0.0034917
1.69068	0.0833062		1.69068	0.00239814		0.854964	0.0833062		0.854964	0.00239814
1.73345	0.136061		1.73345	0.00279877		0.755893	0.136061		0.755893	0.00279877
1.76616	0.158814		1.76616	0.00206486		0.829316	0.158814		0.829316	0.00206486
1.74454	0.156716		1.74454	0.00258155		0.787362	0.156716		0.787362	0.00258155
1.80337	0.187445		1.80337	0.00181001		0.80802	0.187445		0.80802	0.00181001
1.86189	0.174879		1.86189	0.00321096		0.730823	0.174879		0.730823	0.00321096
1.78399	0.207663		1.78399	0.00267027		0.840366	0.207663		0.840366	0.00267027
1.6846	0.180572		1.6846	0.00224881		0.793214	0.180572		0.793214	0.00224881
1.67336	0.353257		1.67336	0.0236909		0.553569	0.353257		0.553569	0.0236909
1.73541	0.183356		1.73541	0.014505		0.643199	0.183356		0.643199	0.014505
1.66825	0.123762		1.66825	0.0116399		0.61587	0.123762		0.61587	0.0116399
1.67198	0.269181		1.67198	0.0118731		0.684205	0.269181		0.684205	0.0118731
1.67268	0.331272		1.67268	0.0149166		0.526234	0.331272		0.526234	0.0149166
1.68213	0.174811		1.68213	0.00842126		0.774641	0.174811		0.774641	0.00842126
1.64031	0.0934242		1.64031	0.00616471		0.611577	0.0934242		0.611577	0.00616471
1.61438	0.170881		1.61438	0.00446526		0.691042	0.170881		0.691042	0.00446526
1.59007	0.155894		1.59007	0.00435723		0.710482	0.155894		0.710482	0.00435723
1.67268	0.161343		1.67268	0.00466952		0.618103	0.161343		0.618103	0.00466952
1.63713	0.199859		1.63713	0.00905692		0.575344	0.199859		0.575344	0.00905692
1.71708	0.210067		1.71708	0.00466797		0.5961	0.210067		0.5961	0.00466797
1.78691	0.13976		1.78691	0.00386519		0.57887	0.13976		0.57887	0.00386519
1.746	0.345696		1.746	0.0022172		1.13054	0.345696		1.13054	0.0022172
1.7251	0.353802		1.7251	0.00185439		1.04875	0.353802		1.04875	0.00185439
1.83347	0.244332		1.83347	0.00285553		1.05499	0.244332		1.05499	0.00285553
1.73879	0.309167		1.73879	0.00250744		1.03746	0.309167		1.03746	0.00250744
1.79334	0.339119		1.79334	0.00223433		0.984842	0.339119		0.984842	0.00223433
1.81658	0.276878		1.81658	0.00261499		1.07188	0.276878		1.07188	0.00261499
1.66731	0.224119		1.66731	0.00234307		0.881764	0.224119		0.881764	0.00234307
1.70725	0.197724		1.70725	0.002419		1.0365	0.197724		1.0365	0.002419
1.71592	0.200638		1.71592	0.0043236		0.730449	0.200638		0.730449	0.0043236
1.66691	0.167065		1.66691	0.0065803		0.840592	0.167065		0.840592	0.0065803
1.67605	0.236806		1.67605	0.00296578		1.0194	0.236806		1.0194	0.00296578
1.69425	0.215687		1.69425	0.00418957		0.986745	0.215687		0.986745	0.00418957
1.72841	0.177063		1.72841	0.00370504		0.943162	0.177063		0.943162	0.00370504
1.69372	0.242039		1.69372	0.00227339		1.01693	0.242039		1.01693	0.00227339
1.76599	0.243258		1.76599	0.00303257		0.921836	0.243258		0.921836	0.00303257
1.79668	0.193036		1.79668	0.00480051		0.872785	0.193036		0.872785	0.00480051
1.66559	0.261198		1.66559	0.00312954		0.923986	0.261198		0.923986	0.00312954
1.74166	0.257745		1.74166	0.00256431		0.989474	0.257745		0.989474	0.00256431
1.79409	0.233698		1.79409	0.00309336		0.885681	0.233698		0.885681	0.00309336
1.67221	0.238419		1.67221	0.00246505		0.986033	0.238419		0.986033	0.00246505
1.72122	0.198124		1.72122	0.00260401		0.991822	0.198124		0.991822	0.00260401
1.76949	0.190003		1.76949	0.00262143		0.868378	0.190003		0.868378	0.00262143
1.71372	0.212097		1.71372	0.00212763		0.972208	0.212097		0.972208	0.00212763
1.72093	0.140411		1.72093	0.00181072		0.885542	0.140411		0.885542	0.00181072
1.90352	0.279834		1.90352	0.00371532		1.09592	0.279834		1.09592	0.00371532
1.83885	0.261967		1.83885	0.00383061		0.943392	0.261967		0.943392	0.00383061
1.97552	0.144395		1.97552	0.00450821		0.700679	0.144395		0.700679	0.00450821
1.71641	0.0527509		1.71641	0.00547808		0.565368	0.0527509		0.565368	0.00547808
1.66498	0.192567		1.66498	0.00372114		0.823509	0.192567		0.823509	0.00372114
1.71368	0.137282		1.71368	0.00335411		0.876133	0.137282		0.876133	0.00335411
1.7934	0.374491		1.7934	0.00418966		0.922871	0.374491		0.922871	0.00418966
1.79765	0.274779		1.79765	0.00236822		1.03041	0.274779		1.03041	0.00236822
1.78305	0.2481		1.78305	0.00258699		1.12351	0.2481		1.12351	0.00258699
1.74995	0.325394		1.74995	0.00248991		1.05405	0.325394		1.05405	0.00248991
1.77357	0.259387		1.77357	0.00211786		1.18366	0.259387		1.18366	0.00211786
1.60793	0.21852		1.60793	0.00235861		0.837668	0.21852		0.837668	0.00235861
1.61741	0.196035		1.61741	0.00203665		0.925828	0.196035		0.925828	0.00203665
1.60124	0.16841		1.60124	0.0030875		0.736795	0.16841		0.736795	0.0030875
1.6802	0.228825		1.6802	0.00262705		0.872751	0.228825		0.872751	0.00262705
1.69466	0.245737		1.69466	0.00244661		0.967321	0.245737		0.967321	0.00244661
1.76638	0.312211		1.76638	0.00474506		0.799752	0.312211		0.799752	0.00474506
1.72873	0.316825		1.72873	0.00340054		0.929895	0.316825		0.929895	0.00340054
1.80507	0.331748		1.80507	0.00493464		0.865125	0.331748		0.865125	0.00493464
1.75494	0.107499		1.75494	0.00511739		0.732631	0.107499		0.732631	0.00511739
1.76538	0.088199		1.76538	0.00711823		0.845391	0.088199		0.845391	0.00711823
1.72563	0.205345		1.72563	0.0039616		0.952464	0.205345		0.952464	0.0039616
1.73557	0.262009		1.73557	0.00447345		0.891674	0.262009		0.891674	0.00447345
1.65895	0.184758		1.65895	0.00729407		0.832063	0.184758		0.832063	0.00729407
1.70697	0.310966		1.70697	0.00542021		0.868642	0.310966		0.868642	0.00542021
1.64025	0.254154		1.64025	0.00480627		0.783348	0.254154		0.783348	0.00480627
1.66511	0.289591		1.66511	0.00380497		0.898749	0.289591		0.898749	0.00380497
1.66409	0.263871		1.66409	0.00427144		0.934982	0.263871		0.934982	0.00427144
1.6434	0.187787		1.6434	0.00738593		0.584455	0.187787		0.584455	0.00738593
1.65155	0.274956		1.65155	0.0042142		0.924471	0.274956		0.924471	0.0042142
1.6493	0.269588		1.6493	0.00260189		0.916945	0.269588		0.916945	0.00260189
1.68329	0.219354		1.68329	0.00310069		0.862922	0.219354		0.862922	0.00310069
1.68415	0.212237		1.68415	0.00317222		0.95844	0.212237		0.95844	0.00317222
1.65705	0.241473		1.65705	0.00275908		0.938691	0.241473		0.938691	0.00275908
1.69377	0.226787		1.69377	0.00171605		0.944573	0.226787		0.944573	0.00171605
1.68167	0.153182		1.68167	0.0036726		0.872918	0.153182		0.872918	0.0036726
1.93491	0.242196		1.93491	0.00358289		0.949894	0.242196		0.949894	0.00358289
2.01233	0.347899		2.01233	0.00454218		0.64605	0.347899		0.64605	0.00454218
1.93082	0.324304		1.93082	0.0032552		0.942234	0.324304		0.942234	0.0032552
1.9098	0.253616		1.9098	0.00285951		0.936227	0.253616		0.936227	0.00285951
1.88167	0.301265		1.88167	0.0038893		0.988307	0.301265		0.988307	0.0038893
1.8299	0.232754		1.8299	0.00311698		0.856631	0.232754		0.856631	0.00311698
1.77666	0.211897		1.77666	0.0041682		0.721605	0.211897		0.721605	0.0041682
1.8502	0.288304		1.8502	0.0026968		0.894059	0.288304		0.894059	0.0026968
1.82406	0.211466		1.82406	0.00302937		0.828951	0.211466		0.828951	0.00302937

[truncated: 9 more sheets: Supplemental Figure 7, Supplemental Figure 8, Supplemental Figure 9, Supplemental Figure 10, Supplemental Figure 11, Supplemental Figure 12, Supplemental Figure 13, Supplemental Figure 14, Supplemental Figure 15]
